# Supplementary material for: The health and economic burden of podoconiosis in East Africa: A systematic review and meta-analysis of health outcomes with narrative synthesis of economic evidence
Source: PLoS Negl Trop Dis. 2026 Jun 17;20(6):e0014427. doi: 10.1371/journal.pntd.0014427 (PMC13340807; doi:10.1371/journal.pntd.0014427)
Supplement: S1 Table — Full data extraction table for all 14 studies included in the systematic review and meta-analysis, covering podoconiosis prevalence studies published in East Africa between 2011 and 2023. (XLSX) [file pntd.0014427.s001.xlsx]

## Sheet: S1 Data Extraction Table
S1 Table. Data Extraction Table — Podoconiosis Prevalence Studies in East Africa: Systematic Review and Meta-Analysis
Systematic review PROSPERO registration: CRD42023432640 | Extractors: NH (Nadia Hitimana) and UUN (Naillah Umutoni Uwimana) | Extraction dates: October 2023 – January 2024 (original); March 2026 (updated search)
No.	Study (First Author, Year)	Country	Year of Publication	Study Design	Setting (Urban/Rural/Mixed)	Geographic Scope	Location / Region	Sample Size (N)	Number of Cases	Prevalence % (95% CI)	Key Diagnostic Notes	Extractor 1 (NH)	Extractor 2 (UUN)	Extraction Date	Eligibility Confirmed?	Included in Meta-Analysis?	Notes / Comments
1	Alemu et al., 2011	Ethiopia	2011	Community-based cross-sectional	Rural	District-level	Gulliso woreda, West Ethiopia (highland)	69465	1935	2.79% (2.67–2.92)	Household survey of 26 rural kebeles; subsistence farmers walking barefoot on volcanic red clay	NH	UUN	Nov 2023	Yes	Yes	Largest single-district survey; high weight in meta-analysis
2	Geshere Oli et al., 2012	Ethiopia	2012	Health facility-assisted cross-sectional	Rural	District-level	Midakegn district, central Ethiopia	1656	123	7.43% (6.26–8.79)	House-to-house survey; cases examined at nearby health centre; serological exclusion of LF	NH	UUN	Nov 2023	Yes	Yes	Highest prevalence in dataset; small N with wide CI
3	Molla et al., 2012	Ethiopia	2012	Community-based cross-sectional	Rural	Zone-level	East & West Gojam Zones, northern Ethiopia (highland)	51017	1704	3.30% (3.19–3.50)	17,553 households across 20 randomly selected kebeles; largest single-zone community survey	NH	UUN	Nov 2023	Yes	Yes	High weight; narrow CI; zone-level coverage
4	Ayele et al., 2013	Ethiopia	2013	Community-based cross-sectional	Rural	District-level	Bedele Zuria woreda, West Ethiopia (Oromia highlands)	6710	379	5.65% (5.12–6.23)	Community-based survey in Oromia highlands; agricultural communities	NH	UUN	Nov 2023	Yes	Yes	Mid-size study; moderate CI width
5	Deribe et al., 2015	Ethiopia	2015	Nationwide mapping (cross-sectional)	Mixed	National	Ethiopia-wide; 1,315 communities, 659 woredas, all 9 regional states	129959	5253	4.00% (3.90–4.10)	First nationwide integrated podoconiosis & LF mapping; Bayesian multilevel modelling; includes rural & peri-urban	NH	UUN	Nov 2023	Yes	Yes	Highest weight in meta-analysis; gold-standard reference
6	Bekele et al., 2016	Ethiopia	2016	Community-based cross-sectional	Rural	District-level	Wayu Tuka woreda, East Wollega, West Ethiopia	39256	1197	3.05% (2.90–3.20)	Two-phase design: census of all district households + clinical assessment; subsistence barefoot farmers	NH	UUN	Nov 2023	Yes	Yes	Robust two-phase design; narrow CI
7	Elias et al., 2016	Ethiopia	2016	Community-based cross-sectional	Rural	District-level	Soddo Zuria district, Wolaita Zone, South Ethiopia	1483	80	5.40% (4.30–6.70)	Rural agricultural community; structured questionnaire + clinical observation; risk factor analysis	NH	UUN	Nov 2023	Yes	Yes	Higher prevalence; moderate N
8	Muli et al., 2017	Kenya	2017	Community-based cross-sectional	Rural	Sub-county level	Mt. Elgon area, highland Kenya	385	13	3.40% (1.80–5.70)	Small community-based survey in volcanic highland; narrow geographic scope; wide CI due to small N	NH	UUN	Dec 2023	Yes	Yes	Smallest sample in dataset; wide CI; Group A small study
9	Kihembo et al., 2017	Uganda	2017	Community-based cross-sectional	Rural	District-level	Kamwenge district, Western Uganda	51553	52	0.10% (0.08–0.13)	Population-based; focus on risk factor analysis; large N yields tight CI despite low prevalence	NH	UUN	Dec 2023	Yes	Yes	Only Uganda study; low prevalence; high weight due to large N
10	Deribe et al., 2019	Rwanda	2019	Nationwide mapping (cross-sectional)	Mixed	National	Rwanda-wide; 80 clusters across all 30 districts	1360612	952	0.07% (0.03–0.08)	Largest sample in dataset (N=1.36M); community health workers conducted census; standardised diagnostic algorithm; FTS and Wb123 LF exclusion	NH	UUN	Dec 2023	Yes	Yes	Largest study; lowest prevalence; highest precision
11	Dejene et al., 2019	Ethiopia	2019	Community-based cross-sectional	Rural	District-level	Dano district, West Shewa Zone, central Ethiopia	638	40	6.27% (4.64–8.42)	Community-based; blood sampling for LF exclusion; shoe-wearing age and foot-washing identified as risk factors	NH	UUN	Dec 2023	Yes	Yes	Small N; wide CI; Group A small study
12	Getie et al., 2020	Ethiopia	2020	Community-based cross-sectional	Rural	Zone-level	Waghmra Zone, Amhara Region, North Ethiopia	792	34	4.30% (3.00–5.60)	Adult population; multistage sampling; small sample size contributes to wider CI	NH	UUN	Dec 2023	Yes	Yes	Group A small study; moderate prevalence
13	Sultani et al., 2021	Kenya	2021	Nationwide mapping (cross-sectional)	Mixed	National	Kenya-wide; 48 villages, 24 sub-counties, 15 counties	6228	16	0.26% (0.10–0.50)	First nationwide podoconiosis mapping in Kenya; POC antigen test + physical examination; highland and non-highland areas included	NH	UUN	Jan 2024	Yes	Yes	Low population-averaged prevalence; non-highland areas dilute estimate
14	Getachew et al., 2022	Ethiopia	2022	Community-based cross-sectional	Rural	Zone-level	Gamo Zone, Southern Ethiopia	683	42	6.15% (4.30–8.00)	Multistage sampling; binary logistic regression for risk factors; soap use and shoe wearing identified as protective	NH	UUN	Jan 2024	Yes	Yes	Group A small study; high prevalence; wide CI
POOLED SUMMARY (random-effects meta-analysis, DerSimonian-Laird, Freeman-Tukey double arcsine transformation, STATA v18)
Subgroup	Countries	Total N	Total Cases	Pooled Prevalence (95% CI)	Heterogeneity
All 14 studies	4 countries	1,720,437	11,782	1.19 transformed (back-transformed: moderate)	I²=99.0%; Q(df=13) p<0.0001; extreme heterogeneity
Ethiopia only (k=10)	1 country	301,659	9,879	4.52% (3.92–5.16%)	I²=97.8%; residual heterogeneity reflects subnational variation
Non-Ethiopia (k=4)	3 countries	1,418,778	1,033	0.20% (0.10–0.33%)	I²=95.3%; driven by design differences
Abbreviations: CI = confidence interval; LF = lymphatic filariasis; FTS = Filariasis Test Strip; Wb123 = anti-Wb123 IgG4 serological test; POC = point-of-care; NH = Nadia Hitimana; UUN = Naillah Umutoni Uwimana; NOS = Newcastle-Ottawa Scale. Setting: Rural = exclusively rural agricultural communities; Mixed = both rural and urban/peri-urban populations. Design: Community-based = household/communi…
