# Supplementary material for: The health and economic burden of podoconiosis in East Africa: A systematic review and meta-analysis of health outcomes with narrative synthesis of economic evidence
Source: PLoS Negl Trop Dis. 2026 Jun 17;20(6):e0014427. doi: 10.1371/journal.pntd.0014427 (PMC13340807; doi:10.1371/journal.pntd.0014427)
Supplement: S2 Table — Comprehensive record of all studies identified through database searches (PubMed/MEDLINE, EMBASE, Scopus, Web of Science, EconLit, WHO AFROLIB, and Google Scholar) and reference list searches conducted between October 2023 and March 2026. (XLSX) [file pntd.0014427.s002.xlsx]

## Sheet: S2 Overview
S2 Table. Complete List of Identified Studies — Podoconiosis in East Africa: Systematic Review and Meta-Analysis
PROSPERO: CRD42023432640 | Extractors: NH (Nadia Hitimana) & UUN (Naillah Umutoni Uwimana) | Searches: Oct 2023 – Jan 2024 (original); Mar 2026 (updated)
PRISMA DIAGRAM 1 — PREVALENCE STUDIES (Figure 1 in manuscript)
IDENTIFICATION
Records identified from 7 electronic databases (original search, Oct 2023 – Jan 2024)							774
Additional records from updated search (Jan 2024 – Mar 2026)							12
Total records identified							786
Duplicate records removed							67
SCREENING
Records screened at title and abstract level							719
Records excluded at title/abstract screening — TOTAL							663
Not podoconiosis studies							511
Conducted outside Eastern African region (UN M49)							118
Did not report prevalence data							34
ELIGIBILITY
Records sought for full-text retrieval							56			914
Additional reports from manual reference list searching							15
Total reports assessed for full-text eligibility							71
Reports excluded at full-text review — TOTAL							57
Duplicates							18
Systematic or narrative reviews							4
Published before 2011 eligibility cut-off							18
Case reports							3
Policy briefs							2
Non-population-representative denominator							1
Conducted outside UN M49 Eastern Africa classification							11
INCLUDED
Studies meeting all inclusion criteria — included in systematic review and meta-analysis							14
Ethiopia							10
Kenya							2
Rwanda							1
Uganda							1
PRISMA DIAGRAM 2 — HEALTH & ECONOMIC BURDEN STUDIES (Figure 8 in manuscript)
IDENTIFICATION
Records identified from 7 electronic databases							128
Duplicate records removed							9
SCREENING
Records screened at title and abstract level							119
Records excluded at title/abstract screening — TOTAL							118
Conducted outside Eastern African region (UN M49)							111
Reported cost-effectiveness analyses (not burden estimates)							5
Reported willingness-to-pay data only							1
Reported costs of intervention only							1
ELIGIBILITY
Records sought for full-text retrieval							1
Additional reports from manual reference list searching							3
Total reports assessed for full-text eligibility							4
Reports excluded at full-text review — TOTAL							3
Duplicate							1
Systematic or narrative review							1
Case report							1
INCLUDED
Studies meeting all inclusion criteria — included in systematic review							1
Deribe et al. (2020) — Ethiopia (DALYs: 172,073/year; Economic burden: US$213.2M/year)
COMBINED TOTALS ACROSS BOTH SEARCHES
Total records identified across both searches (prevalence + economic burden)							914
Total duplicates removed							76
Total records screened							838
Total records excluded at title/abstract							781
Total reports assessed at full-text							75
Total reports excluded at full-text							60
Total studies included							15
Note: Figures correspond exactly to those reported in the PRISMA flow diagrams (Figures 1 and 8) of the manuscript. Prevalence search: original search Oct 2023 – Jan 2024; updated search Jan 2024 – Mar 2026. Economic burden search conducted in parallel using the same 7 databases and date range. UN M49 Eastern Africa = 20 countries per UN Statistics Division geoscheme.

## Sheet: Fully Extracted Studies
No.	First Author	Year	Country	Study Design	Full Title	Journal	DOI	Status
ETHIOPIA — 124 studies
1	Alemu et al.	2011	Ethiopia	Community-based cross-sectional (census)	Burden of Podoconiosis in Poor Rural Communities in Gulliso woreda, West Ethiopia	PLOS Neglected Tropical Diseases	10.1371/journal.pntd.0001184	Full-text extracted
2	Alemu et al.	2011	Ethiopia	Community-based cross-sectional (census)	Burden of Podoconiosis in Poor Rural Communities in Gulliso woreda, West Ethiopia	PLOS NEGLECTED TROPICAL DISEASES	10.1371/journal.pntd.0001184	Full-text extracted
3	Alemu et al.	2011	Ethiopia	Community-based cross-sectional (census)	Burden of podoconiosis in poor rural communities in Gulliso woreda, West Ethiopia	PLoS neglected tropical diseases	10.1371/journal.pntd.0001184	Full-text extracted
4	Alemu et al.	2011	Ethiopia	Community-based cross-sectional (census)	Burden of podoconiosis in poor rural communities in Gulliso woreda, West Ethiopia	PLoS neglected tropical diseases	10.1371/journal.pntd.0001184	Full-text extracted
5	Alemu et al.	2011	Ethiopia	Community-based cross-sectional (census)	Burden of Podoconiosis in Poor Rural Communities in Gulliso woreda, West Ethiopia	PLOS Neglected Tropical Diseases	10.1371/journal.pntd.0001184	Full-text extracted
6	Alemu et al.	2011	Ethiopia	Community-based cross-sectional (census)	Burden of Podoconiosis in Poor Rural Communities in Gulliso woreda, West Ethiopia	PLOS NEGLECTED TROPICAL DISEASES	10.1371/journal.pntd.0001184	Full-text extracted
7	Alemu et al.	2011	Ethiopia	Community-based cross-sectional (census)	Burden of podoconiosis in poor rural communities in Gulliso woreda, West Ethiopia	PLoS neglected tropical diseases	10.1371/journal.pntd.0001184	Full-text extracted
8	Alemu et al.	2011	Ethiopia	Community-based cross-sectional (census)	Burden of podoconiosis in poor rural communities in Gulliso woreda, West Ethiopia	PLoS neglected tropical diseases	10.1371/journal.pntd.0001184	Full-text extracted
9	Alemu et al.	2011	Ethiopia	Community-based cross-sectional (census)	Burden of Podoconiosis in Poor Rural Communities in Gulliso woreda, West Ethiopia	PLOS Neglected Tropical Diseases	10.1371/journal.pntd.0001184	Full-text extracted
10	Alemu et al.	2011	Ethiopia	Community-based cross-sectional (census)	Burden of Podoconiosis in Poor Rural Communities in Gulliso woreda, West Ethiopia	PLOS NEGLECTED TROPICAL DISEASES	10.1371/journal.pntd.0001184	Full-text extracted
11	Alemu et al.	2011	Ethiopia	Community-based cross-sectional (census)	Burden of podoconiosis in poor rural communities in Gulliso woreda, West Ethiopia	PLoS neglected tropical diseases	10.1371/journal.pntd.0001184	Full-text extracted
12	Alemu et al.	2011	Ethiopia	Community-based cross-sectional (census)	Burden of podoconiosis in poor rural communities in Gulliso woreda, West Ethiopia	PLoS neglected tropical diseases	10.1371/journal.pntd.0001184	Full-text extracted
13	Alemu et al.	2011	Ethiopia	Community-based cross-sectional (census)	Burden of Podoconiosis in Poor Rural Communities in Gulliso woreda, West Ethiopia	PLOS Neglected Tropical Diseases	10.1371/journal.pntd.0001184	Full-text extracted
14	Alemu et al.	2011	Ethiopia	Community-based cross-sectional (census)	Burden of Podoconiosis in Poor Rural Communities in Gulliso woreda, West Ethiopia	PLOS NEGLECTED TROPICAL DISEASES	10.1371/journal.pntd.0001184	Full-text extracted
15	Alemu et al.	2011	Ethiopia	Community-based cross-sectional (census)	Burden of podoconiosis in poor rural communities in Gulliso woreda, West Ethiopia	PLoS neglected tropical diseases	10.1371/journal.pntd.0001184	Full-text extracted
16	Alemu et al.	2011	Ethiopia	Community-based cross-sectional (census)	Burden of podoconiosis in poor rural communities in Gulliso woreda, West Ethiopia	PLoS neglected tropical diseases	10.1371/journal.pntd.0001184	Full-text extracted
17	Molla et al.	2012	Ethiopia	Household cross-sectional	Patients’ perceptions of podoconiosis causes, prevention and consequences in East and West Gojam, Northern Ethiopia	BMC Public Health	10.1186/1471-2458-12-828	Full-text extracted
18	Molla et al.	2012	Ethiopia	Household cross-sectional	Podoconiosis in East and West Gojam Zones, Northern Ethiopia	PLOS NEGLECTED TROPICAL DISEASES	10.1371/journal.pntd.0001744	Full-text extracted
19	Molla et al.	2012	Ethiopia	Household cross-sectional	Podoconiosis in East and West Gojam Zones, northern Ethiopia	PLoS neglected tropical diseases	10.1371/journal.pntd.0001744	Full-text extracted
20	Molla et al.	2012	Ethiopia	Household cross-sectional	Patients’ perceptions of podoconiosis causes, prevention and consequences in East and West Gojam, Northern Ethiopia	BMC Public Health	10.1186/1471-2458-12-828	Full-text extracted
21	Molla et al.	2012	Ethiopia	Household cross-sectional	Podoconiosis in East and West Gojam Zones, Northern Ethiopia	PLOS NEGLECTED TROPICAL DISEASES	10.1371/journal.pntd.0001744	Full-text extracted
22	Molla et al.	2012	Ethiopia	Household cross-sectional	Podoconiosis in East and West Gojam Zones, northern Ethiopia	PLoS neglected tropical diseases	10.1371/journal.pntd.0001744	Full-text extracted
23	Molla et al.	2012	Ethiopia	Household cross-sectional	Patients’ perceptions of podoconiosis causes, prevention and consequences in East and West Gojam, Northern Ethiopia	BMC Public Health	10.1186/1471-2458-12-828	Full-text extracted
24	Molla et al.	2012	Ethiopia	Household cross-sectional	Podoconiosis in East and West Gojam Zones, Northern Ethiopia	PLOS NEGLECTED TROPICAL DISEASES	10.1371/journal.pntd.0001744	Full-text extracted
25	Molla et al.	2012	Ethiopia	Household cross-sectional	Podoconiosis in East and West Gojam Zones, northern Ethiopia	PLoS neglected tropical diseases	10.1371/journal.pntd.0001744	Full-text extracted
26	Molla et al.	2012	Ethiopia	Household cross-sectional	Patients’ perceptions of podoconiosis causes, prevention and consequences in East and West Gojam, Northern Ethiopia	BMC Public Health	10.1186/1471-2458-12-828	Full-text extracted
27	Molla et al.	2012	Ethiopia	Household cross-sectional	Podoconiosis in East and West Gojam Zones, Northern Ethiopia	PLOS NEGLECTED TROPICAL DISEASES	10.1371/journal.pntd.0001744	Full-text extracted
28	Molla et al.	2012	Ethiopia	Household cross-sectional	Podoconiosis in East and West Gojam Zones, northern Ethiopia	PLoS neglected tropical diseases	10.1371/journal.pntd.0001744	Full-text extracted
29	Deribe et al.	2015	Ethiopia	Nationwide mapping survey (cross-sectional)	Epidemiology and Individual, Household and Geographical Risk Factors of Podoconiosis in Ethiopia: Results from the First Nationwide Mapping	The American Journal of Tropical Medicine and Hygiene	10.4269/ajtmh.14-0446	Full-text extracted
30	Deribe et al.	2015	Ethiopia	Nationwide mapping survey (cross-sectional)	The feasibility of eliminating podoconiosis	Bulletin of the World Health Organization	10.2471/BLT.14.150276	Full-text extracted
31	Deribe et al.	2015	Ethiopia	Nationwide mapping survey (cross-sectional)	Epidemiology and Individual, Household and Geographical Risk Factors of Podoconiosis in Ethiopia: Results from the First Nationwide Mapping	The American Journal of Tropical Medicine and Hygiene	10.4269/ajtmh.14-0446	Full-text extracted
32	Deribe et al.	2015	Ethiopia	Nationwide mapping survey (cross-sectional)	Mapping and Modelling the Geographical Distribution and Environmental Limits of Podoconiosis in Ethiopia	PLoS neglected tropical diseases	10.1371/journal.pntd.0003946	Full-text extracted
33	Deribe et al.	2015	Ethiopia	Nationwide mapping survey (cross-sectional)	Epidemiology and individual, household and geographical risk factors of podoconiosis in Ethiopia: results from the first nationwide mapping	The American Journal of Tropical Medicine and Hygiene	10.4269/ajtmh.14-0446	Full-text extracted
34	Deribe et al.	2015	Ethiopia	Nationwide mapping survey (cross-sectional)	The feasibility of eliminating podoconiosis	Bulletin of the World Health Organization	10.2471/BLT.14.150276	Full-text extracted
35	Deribe et al.	2015	Ethiopia	Nationwide mapping survey (cross-sectional)	Epidemiology and Individual, Household and Geographical Risk Factors of Podoconiosis in Ethiopia: Results from the First Nationwide Mapping	The American Journal of Tropical Medicine and Hygiene	10.4269/ajtmh.14-0446	Full-text extracted
36	Deribe et al.	2015	Ethiopia	Nationwide mapping survey (cross-sectional)	The feasibility of eliminating podoconiosis	Bulletin of the World Health Organization	10.2471/BLT.14.150276	Full-text extracted
37	Deribe et al.	2015	Ethiopia	Nationwide mapping survey (cross-sectional)	The feasibility of eliminating podoconiosis	Bulletin of the World Health Organization	10.2471/BLT.14.150276	Full-text extracted
38	Deribe et al.	2015	Ethiopia	Nationwide mapping survey (cross-sectional)	Epidemiology and Individual, Household and Geographical Risk Factors of Podoconiosis in Ethiopia: Results from the First Nationwide Mapping	The American Journal of Tropical Medicine and Hygiene	10.4269/ajtmh.14-0446	Full-text extracted
39	Deribe et al.	2015	Ethiopia	Nationwide mapping survey (cross-sectional)	Mapping and Modelling the Geographical Distribution and Environmental Limits of Podoconiosis in Ethiopia	PLoS neglected tropical diseases	10.1371/journal.pntd.0003946	Full-text extracted
40	Deribe et al.	2015	Ethiopia	Nationwide mapping survey (cross-sectional)	Epidemiology and individual, household and geographical risk factors of podoconiosis in Ethiopia: results from the first nationwide mapping	The American Journal of Tropical Medicine and Hygiene	10.4269/ajtmh.14-0446	Full-text extracted
41	Deribe et al.	2015	Ethiopia	Nationwide mapping survey (cross-sectional)	Epidemiology and Individual, Household and Geographical Risk Factors of Podoconiosis in Ethiopia: Results from the First Nationwide Mapping	The American Journal of Tropical Medicine and Hygiene	10.4269/ajtmh.14-0446	Full-text extracted
42	Deribe et al.	2015	Ethiopia	Nationwide mapping survey (cross-sectional)	The feasibility of eliminating podoconiosis	Bulletin of the World Health Organization	10.2471/BLT.14.150276	Full-text extracted
43	Deribe et al.	2015	Ethiopia	Nationwide mapping survey (cross-sectional)	The feasibility of eliminating podoconiosis	Bulletin of the World Health Organization	10.2471/BLT.14.150276	Full-text extracted
44	Deribe et al.	2015	Ethiopia	Nationwide mapping survey (cross-sectional)	Epidemiology and Individual, Household and Geographical Risk Factors of Podoconiosis in Ethiopia: Results from the First Nationwide Mapping	The American Journal of Tropical Medicine and Hygiene	10.4269/ajtmh.14-0446	Full-text extracted
45	Deribe et al.	2015	Ethiopia	Nationwide mapping survey (cross-sectional)	Mapping and Modelling the Geographical Distribution and Environmental Limits of Podoconiosis in Ethiopia	PLoS neglected tropical diseases	10.1371/journal.pntd.0003946	Full-text extracted
46	Deribe et al.	2015	Ethiopia	Nationwide mapping survey (cross-sectional)	Epidemiology and individual, household and geographical risk factors of podoconiosis in Ethiopia: results from the first nationwide mapping	The American Journal of Tropical Medicine and Hygiene	10.4269/ajtmh.14-0446	Full-text extracted
47	Deribe et al.	2015	Ethiopia	Nationwide mapping survey (cross-sectional)	Epidemiology and Individual, Household and Geographical Risk Factors of Podoconiosis in Ethiopia: Results from the First Nationwide Mapping	The American Journal of Tropical Medicine and Hygiene	10.4269/ajtmh.14-0446	Full-text extracted
48	Deribe et al.	2015	Ethiopia	Nationwide mapping survey (cross-sectional)	The feasibility of eliminating podoconiosis	Bulletin of the World Health Organization	10.2471/BLT.14.150276	Full-text extracted
49	Deribe et al.	2015	Ethiopia	Nationwide mapping survey (cross-sectional)	The feasibility of eliminating podoconiosis	Bulletin of the World Health Organization	10.2471/BLT.14.150276	Full-text extracted
50	Deribe et al.	2015	Ethiopia	Nationwide mapping survey (cross-sectional)	Epidemiology and Individual, Household and Geographical Risk Factors of Podoconiosis in Ethiopia: Results from the First Nationwide Mapping	The American Journal of Tropical Medicine and Hygiene	10.4269/ajtmh.14-0446	Full-text extracted
51	Deribe et al.	2015	Ethiopia	Nationwide mapping survey (cross-sectional)	Mapping and Modelling the Geographical Distribution and Environmental Limits of Podoconiosis in Ethiopia	PLoS neglected tropical diseases	10.1371/journal.pntd.0003946	Full-text extracted
52	Deribe et al.	2015	Ethiopia	Nationwide mapping survey (cross-sectional)	Epidemiology and individual, household and geographical risk factors of podoconiosis in Ethiopia: results from the first nationwide mapping	The American Journal of Tropical Medicine and Hygiene	10.4269/ajtmh.14-0446	Full-text extracted
53	Bekele et al.	2016	Ethiopia	District-wide census + clinic assessment (cross-sectional)	Burden assessment of podoconiosis in Wayu Tuka woreda, east Wollega zone, western Ethiopia: a community-based cross-sectional study	BMJ open	10.1136/bmjopen-2016-012308	Full-text extracted
54	Elias et al.	2016	Ethiopia	Community cross-sectional	Podoconiosis Prevalence and Its Associated Factors in Soddo Zuria District, Wolaita Zone, South Ethiopia		—	Full-text extracted
55	Bekele et al.	2016	Ethiopia	District-wide census + clinic assessment (cross-sectional)	Burden assessment of podoconiosis in Wayu Tuka woreda, east Wollega zone, western Ethiopia: a community-based cross-sectional study	BMJ open	10.1136/bmjopen-2016-012308	Full-text extracted
56	Elias et al.	2016	Ethiopia	Community cross-sectional	Podoconiosis Prevalence and Its Associated Factors in Soddo Zuria District, Wolaita Zone, South Ethiopia		—	Full-text extracted
57	Bekele et al.	2016	Ethiopia	District-wide census + clinic assessment (cross-sectional)	Burden assessment of podoconiosis in Wayu Tuka woreda, east Wollega zone, western Ethiopia: a community-based cross-sectional study	BMJ open	10.1136/bmjopen-2016-012308	Full-text extracted
58	Elias et al.	2016	Ethiopia	Community cross-sectional	Podoconiosis Prevalence and Its Associated Factors in Soddo Zuria District, Wolaita Zone, South Ethiopia		—	Full-text extracted
59	Bekele et al.	2016	Ethiopia	District-wide census + clinic assessment (cross-sectional)	Burden assessment of podoconiosis in Wayu Tuka woreda, east Wollega zone, western Ethiopia: a community-based cross-sectional study	BMJ open	10.1136/bmjopen-2016-012308	Full-text extracted
60	Elias et al.	2016	Ethiopia	Community cross-sectional	Podoconiosis Prevalence and Its Associated Factors in Soddo Zuria District, Wolaita Zone, South Ethiopia		—	Full-text extracted
61	Dejene et al.	2019	Ethiopia	Community cross-sectional (random kebeles)	Community based cross sectional study of podoconiosis and associated factors in Dano district, Central Ethiopia	PLOS NEGLECTED TROPICAL DISEASES	10.1371/journal.pntd.0007050	Full-text extracted
62	Dejene et al.	2019	Ethiopia	Community cross-sectional (random kebeles)	Community based cross sectional study of podoconiosis and associated factors in Dano district, Central Ethiopia	PLoS neglected tropical diseases	10.1371/journal.pntd.0007050	Full-text extracted
63	Dejene et al.	2019	Ethiopia	Community cross-sectional (random kebeles)	Community based cross sectional study of podoconiosis and associated factors in Dano district, Central Ethiopia	PLOS Neglected Tropical Diseases	10.1371/journal.pntd.0007050	Full-text extracted
64	Dejene et al.	2019	Ethiopia	Community cross-sectional (random kebeles)	Community based cross sectional study of podoconiosis and associated factors in Dano district, Central Ethiopia	PLOS NEGLECTED TROPICAL DISEASES	10.1371/journal.pntd.0007050	Full-text extracted
65	Dejene et al.	2019	Ethiopia	Community cross-sectional (random kebeles)	Community based cross sectional study of podoconiosis and associated factors in Dano district, Central Ethiopia	PLOS NEGLECTED TROPICAL DISEASES	10.1371/journal.pntd.0007050	Full-text extracted
66	Dejene et al.	2019	Ethiopia	Community cross-sectional (random kebeles)	Community based cross sectional study of podoconiosis and associated factors in Dano district, Central Ethiopia	PLOS NEGLECTED TROPICAL DISEASES	10.1371/journal.pntd.0007050	Full-text extracted
67	Dejene et al.	2019	Ethiopia	Community cross-sectional (random kebeles)	Community based cross sectional study of podoconiosis and associated factors in Dano district, Central Ethiopia	PLoS neglected tropical diseases	10.1371/journal.pntd.0007050	Full-text extracted
68	Dejene et al.	2019	Ethiopia	Community cross-sectional (random kebeles)	Community based cross sectional study of podoconiosis and associated factors in Dano district, Central Ethiopia	PLOS Neglected Tropical Diseases	10.1371/journal.pntd.0007050	Full-text extracted
69	Dejene et al.	2019	Ethiopia	Community cross-sectional (random kebeles)	Community based cross sectional study of podoconiosis and associated factors in Dano district, Central Ethiopia	PLOS NEGLECTED TROPICAL DISEASES	10.1371/journal.pntd.0007050	Full-text extracted
70	Dejene et al.	2019	Ethiopia	Community cross-sectional (random kebeles)	Community based cross sectional study of podoconiosis and associated factors in Dano district, Central Ethiopia	PLOS NEGLECTED TROPICAL DISEASES	10.1371/journal.pntd.0007050	Full-text extracted
71	Dejene et al.	2019	Ethiopia	Community cross-sectional (random kebeles)	Community based cross sectional study of podoconiosis and associated factors in Dano district, Central Ethiopia	PLoS neglected tropical diseases	10.1371/journal.pntd.0007050	Full-text extracted
72	Dejene et al.	2019	Ethiopia	Community cross-sectional (random kebeles)	Community based cross sectional study of podoconiosis and associated factors in Dano district, Central Ethiopia	PLOS Neglected Tropical Diseases	10.1371/journal.pntd.0007050	Full-text extracted
73	Dejene et al.	2019	Ethiopia	Community cross-sectional (random kebeles)	Community based cross sectional study of podoconiosis and associated factors in Dano district, Central Ethiopia	PLOS NEGLECTED TROPICAL DISEASES	10.1371/journal.pntd.0007050	Full-text extracted
74	Dejene et al.	2019	Ethiopia	Community cross-sectional (random kebeles)	Community based cross sectional study of podoconiosis and associated factors in Dano district, Central Ethiopia	PLOS NEGLECTED TROPICAL DISEASES	10.1371/journal.pntd.0007050	Full-text extracted
75	Dejene et al.	2019	Ethiopia	Community cross-sectional (random kebeles)	Community based cross sectional study of podoconiosis and associated factors in Dano district, Central Ethiopia	PLoS neglected tropical diseases	10.1371/journal.pntd.0007050	Full-text extracted
76	Dejene et al.	2019	Ethiopia	Community cross-sectional (random kebeles)	Community based cross sectional study of podoconiosis and associated factors in Dano district, Central Ethiopia	PLOS Neglected Tropical Diseases	10.1371/journal.pntd.0007050	Full-text extracted
77	Deribe et al.	2020	Ethiopia	Model-based economic/DALY estimation	The health and economic burden of podoconiosis in Ethiopia	Transactions of the Royal Society of Tropical Medicine and Hygiene	10.1093/trstmh/traa003	Full-text extracted
78	Deribe et al.	2020	Ethiopia	Model-based economic/DALY estimation	Predicting the environmental suitability and population at risk of podoconiosis in Africa	PLoS neglected tropical diseases	10.1371/journal.pntd.0008616	Full-text extracted
79	Deribe et al.	2020	Ethiopia	Model-based economic/DALY estimation	Predicting the environmental suitability and population at risk of podoconiosis in Africa	PLoS Neglected Tropical Diseases	10.1371/journal.pntd.0008616	Full-text extracted
80	Deribe et al.	2020	Ethiopia	Model-based economic/DALY estimation	Podoconiosis: key priorities for research and implementation	Transactions of The Royal Society of Tropical Medicine and Hygiene	10.1093/trstmh/traa094	Full-text extracted
81	Deribe et al.	2020	Ethiopia	Model-based economic/DALY estimation	Podoconiosis: key priorities for research and implementation	Transactions of the Royal Society of Tropical Medicine and Hygiene	10.1093/trstmh/traa094	Full-text extracted
82	Deribe et al.	2020	Ethiopia	Model-based economic/DALY estimation	Developing and validating a clinical algorithm for the diagnosis of podoconiosis	Transactions of the Royal Society of Tropical Medicine and Hygiene	10.1093/trstmh/traa074	Full-text extracted
83	Getie et al.	2020	Ethiopia	Community cross-sectional (multistage)	Magnitude of Podoconiosis and Its Associated Factors among an Adult Population in Waghmra Zone, Ethiopia: A Cross-Sectional Study	BioMed Research International	10.1155/2020/9107562	Full-text extracted
84	Deribe et al.	2020	Ethiopia	Model-based economic/DALY estimation	The health and economic burden of podoconiosis in Ethiopia	Transactions of the Royal Society of Tropical Medicine and Hygiene	10.1093/trstmh/traa003	Full-text extracted
85	Deribe et al.	2020	Ethiopia	Model-based economic/DALY estimation	The health and economic burden of podoconiosis in Ethiopia	Transactions of the Royal Society of Tropical Medicine and Hygiene	10.1093/trstmh/traa003	Full-text extracted
86	Deribe et al.	2020	Ethiopia	Model-based economic/DALY estimation	Podoconiosis: key priorities for research and implementation	Transactions of the Royal Society of Tropical Medicine and Hygiene	10.1093/trstmh/traa094	Full-text extracted
87	Deribe et al.	2020	Ethiopia	Model-based economic/DALY estimation	Predicting the environmental suitability and population at risk of podoconiosis in Africa	PLoS neglected tropical diseases	10.1371/journal.pntd.0008616	Full-text extracted
88	Deribe et al.	2020	Ethiopia	Model-based economic/DALY estimation	The health and economic burden of podoconiosis in Ethiopia	Transactions of the Royal Society of Tropical Medicine and Hygiene	10.1093/trstmh/traa003	Full-text extracted
89	Deribe et al.	2020	Ethiopia	Model-based economic/DALY estimation	Predicting the environmental suitability and population at risk of podoconiosis in Africa	PLoS neglected tropical diseases	10.1371/journal.pntd.0008616	Full-text extracted
90	Deribe et al.	2020	Ethiopia	Model-based economic/DALY estimation	Predicting the environmental suitability and population at risk of podoconiosis in Africa	PLoS Neglected Tropical Diseases	10.1371/journal.pntd.0008616	Full-text extracted
91	Deribe et al.	2020	Ethiopia	Model-based economic/DALY estimation	Podoconiosis: key priorities for research and implementation	Transactions of The Royal Society of Tropical Medicine and Hygiene	10.1093/trstmh/traa094	Full-text extracted
92	Deribe et al.	2020	Ethiopia	Model-based economic/DALY estimation	The health and economic burden of podoconiosis in Ethiopia	Transactions of the Royal Society of Tropical Medicine and Hygiene	10.1093/trstmh/traa003	Full-text extracted
93	Deribe et al.	2020	Ethiopia	Model-based economic/DALY estimation	Podoconiosis: key priorities for research and implementation	Transactions of the Royal Society of Tropical Medicine and Hygiene	10.1093/trstmh/traa094	Full-text extracted
94	Deribe et al.	2020	Ethiopia	Model-based economic/DALY estimation	The health and economic burden of podoconiosis in Ethiopia	Transactions of the Royal Society of Tropical Medicine and Hygiene	10.1093/trstmh/traa003	Full-text extracted
95	Deribe et al.	2020	Ethiopia	Model-based economic/DALY estimation	Podoconiosis: key priorities for research and implementation	Transactions of the Royal Society of Tropical Medicine and Hygiene	10.1093/trstmh/traa094	Full-text extracted
96	Deribe et al.	2020	Ethiopia	Model-based economic/DALY estimation	Developing and validating a clinical algorithm for the diagnosis of podoconiosis	Transactions of the Royal Society of Tropical Medicine and Hygiene	10.1093/trstmh/traa074	Full-text extracted
97	Deribe et al.	2020	Ethiopia	Model-based economic/DALY estimation	Predicting the environmental suitability and population at risk of podoconiosis in Africa	PLoS neglected tropical diseases	10.1371/journal.pntd.0008616	Full-text extracted
98	Getie et al.	2020	Ethiopia	Community cross-sectional (multistage)	Magnitude of Podoconiosis and Its Associated Factors among an Adult Population in Waghmra Zone, Ethiopia: A Cross-Sectional Study	BioMed Research International	10.1155/2020/9107562	Full-text extracted
99	Deribe et al.	2020	Ethiopia	Model-based economic/DALY estimation	The health and economic burden of podoconiosis in Ethiopia	Transactions of the Royal Society of Tropical Medicine and Hygiene	10.1093/trstmh/traa003	Full-text extracted
100	Deribe et al.	2020	Ethiopia	Model-based economic/DALY estimation	Predicting the environmental suitability and population at risk of podoconiosis in Africa	PLoS neglected tropical diseases	10.1371/journal.pntd.0008616	Full-text extracted
101	Deribe et al.	2020	Ethiopia	Model-based economic/DALY estimation	Predicting the environmental suitability and population at risk of podoconiosis in Africa	PLoS Neglected Tropical Diseases	10.1371/journal.pntd.0008616	Full-text extracted
102	Deribe et al.	2020	Ethiopia	Model-based economic/DALY estimation	Podoconiosis: key priorities for research and implementation	Transactions of The Royal Society of Tropical Medicine and Hygiene	10.1093/trstmh/traa094	Full-text extracted
103	Deribe et al.	2020	Ethiopia	Model-based economic/DALY estimation	The health and economic burden of podoconiosis in Ethiopia	Transactions of the Royal Society of Tropical Medicine and Hygiene	10.1093/trstmh/traa003	Full-text extracted
104	Deribe et al.	2020	Ethiopia	Model-based economic/DALY estimation	Podoconiosis: key priorities for research and implementation	Transactions of the Royal Society of Tropical Medicine and Hygiene	10.1093/trstmh/traa094	Full-text extracted
105	Deribe et al.	2020	Ethiopia	Model-based economic/DALY estimation	The health and economic burden of podoconiosis in Ethiopia	Transactions of the Royal Society of Tropical Medicine and Hygiene	10.1093/trstmh/traa003	Full-text extracted
106	Deribe et al.	2020	Ethiopia	Model-based economic/DALY estimation	Podoconiosis: key priorities for research and implementation	Transactions of the Royal Society of Tropical Medicine and Hygiene	10.1093/trstmh/traa094	Full-text extracted
107	Deribe et al.	2020	Ethiopia	Model-based economic/DALY estimation	Developing and validating a clinical algorithm for the diagnosis of podoconiosis	Transactions of the Royal Society of Tropical Medicine and Hygiene	10.1093/trstmh/traa074	Full-text extracted
108	Deribe et al.	2020	Ethiopia	Model-based economic/DALY estimation	Predicting the environmental suitability and population at risk of podoconiosis in Africa	PLoS neglected tropical diseases	10.1371/journal.pntd.0008616	Full-text extracted
109	Getie et al.	2020	Ethiopia	Community cross-sectional (multistage)	Magnitude of Podoconiosis and Its Associated Factors among an Adult Population in Waghmra Zone, Ethiopia: A Cross-Sectional Study	BioMed Research International	10.1155/2020/9107562	Full-text extracted
110	Deribe et al.	2020	Ethiopia	Model-based economic/DALY estimation	The health and economic burden of podoconiosis in Ethiopia	Transactions of the Royal Society of Tropical Medicine and Hygiene	10.1093/trstmh/traa003	Full-text extracted
111	Deribe et al.	2020	Ethiopia	Model-based economic/DALY estimation	Predicting the environmental suitability and population at risk of podoconiosis in Africa	PLoS neglected tropical diseases	10.1371/journal.pntd.0008616	Full-text extracted
112	Deribe et al.	2020	Ethiopia	Model-based economic/DALY estimation	Predicting the environmental suitability and population at risk of podoconiosis in Africa	PLoS Neglected Tropical Diseases	10.1371/journal.pntd.0008616	Full-text extracted
113	Deribe et al.	2020	Ethiopia	Model-based economic/DALY estimation	Podoconiosis: key priorities for research and implementation	Transactions of The Royal Society of Tropical Medicine and Hygiene	10.1093/trstmh/traa094	Full-text extracted
114	Deribe et al.	2020	Ethiopia	Model-based economic/DALY estimation	The health and economic burden of podoconiosis in Ethiopia	Transactions of the Royal Society of Tropical Medicine and Hygiene	10.1093/trstmh/traa003	Full-text extracted
115	Deribe et al.	2020	Ethiopia	Model-based economic/DALY estimation	Podoconiosis: key priorities for research and implementation	Transactions of the Royal Society of Tropical Medicine and Hygiene	10.1093/trstmh/traa094	Full-text extracted
116	Deribe et al.	2020	Ethiopia	Model-based economic/DALY estimation	The health and economic burden of podoconiosis in Ethiopia	Transactions of the Royal Society of Tropical Medicine and Hygiene	10.1093/trstmh/traa003	Full-text extracted
117	Deribe et al.	2020	Ethiopia	Model-based economic/DALY estimation	Podoconiosis: key priorities for research and implementation	Transactions of the Royal Society of Tropical Medicine and Hygiene	10.1093/trstmh/traa094	Full-text extracted
118	Deribe et al.	2020	Ethiopia	Model-based economic/DALY estimation	Developing and validating a clinical algorithm for the diagnosis of podoconiosis	Transactions of the Royal Society of Tropical Medicine and Hygiene	10.1093/trstmh/traa074	Full-text extracted
119	Deribe et al.	2020	Ethiopia	Model-based economic/DALY estimation	Predicting the environmental suitability and population at risk of podoconiosis in Africa	PLoS neglected tropical diseases	10.1371/journal.pntd.0008616	Full-text extracted
120	Getie et al.	2020	Ethiopia	Community cross-sectional (multistage)	Magnitude of Podoconiosis and Its Associated Factors among an Adult Population in Waghmra Zone, Ethiopia: A Cross-Sectional Study	BioMed Research International	10.1155/2020/9107562	Full-text extracted
121	Getachew et al.	2022	Ethiopia	Community cross-sectional (purposive districts)	Prevalence of podoconiosis and its associated factors in Gamo zone, Southern Ethiopia, 2021	Journal of Foot and Ankle Research	10.1186/s13047-022-00517-8	Full-text extracted
122	Getachew et al.	2022	Ethiopia	Community cross-sectional (purposive districts)	Prevalence of podoconiosis and its associated factors in Gamo zone, Southern Ethiopia, 2021	Journal of Foot and Ankle Research	10.1186/s13047-022-00517-8	Full-text extracted
123	Getachew et al.	2022	Ethiopia	Community cross-sectional (purposive districts)	Prevalence of podoconiosis and its associated factors in Gamo zone, Southern Ethiopia, 2021	Journal of Foot and Ankle Research	10.1186/s13047-022-00517-8	Full-text extracted
124	Getachew et al.	2022	Ethiopia	Community cross-sectional (purposive districts)	Prevalence of podoconiosis and its associated factors in Gamo zone, Southern Ethiopia, 2021	Journal of Foot and Ankle Research	10.1186/s13047-022-00517-8	Full-text extracted
KENYA — 24 studies
125	Muli et al.	2017	Kenya	Community cross-sectional (multistage)	Soil iron and aluminium concentrations and feet hygiene as possible predictors of Podoconiosis occurrence in Kenya	PLOS NEGLECTED TROPICAL DISEASES	10.1371/journal.pntd.0005864	Full-text extracted
126	Muli et al.	2017	Kenya	Community cross-sectional (multistage)	Soil iron and aluminium concentrations and feet hygiene as possible predictors of Podoconiosis occurrence in Kenya	PLoS neglected tropical diseases	10.1371/journal.pntd.0005864	Full-text extracted
127	Muli et al.	2017	Kenya	Community cross-sectional (multistage)	Soil iron and aluminium concentrations and feet hygiene as possible predictors of Podoconiosis occurrence in Kenya	PLOS Neglected Tropical Diseases	10.1371/journal.pntd.0005864	Full-text extracted
128	Muli et al.	2017	Kenya	Community cross-sectional (multistage)	Soil iron and aluminium concentrations and feet hygiene as possible predictors of Podoconiosis occurrence in Kenya	PLOS NEGLECTED TROPICAL DISEASES	10.1371/journal.pntd.0005864	Full-text extracted
129	Muli et al.	2017	Kenya	Community cross-sectional (multistage)	Soil iron and aluminium concentrations and feet hygiene as possible predictors of Podoconiosis occurrence in Kenya	PLOS NEGLECTED TROPICAL DISEASES	10.1371/journal.pntd.0005864	Full-text extracted
130	Muli et al.	2017	Kenya	Community cross-sectional (multistage)	Soil iron and aluminium concentrations and feet hygiene as possible predictors of Podoconiosis occurrence in Kenya	PLOS NEGLECTED TROPICAL DISEASES	10.1371/journal.pntd.0005864	Full-text extracted
131	Muli et al.	2017	Kenya	Community cross-sectional (multistage)	Soil iron and aluminium concentrations and feet hygiene as possible predictors of Podoconiosis occurrence in Kenya	PLoS neglected tropical diseases	10.1371/journal.pntd.0005864	Full-text extracted
132	Muli et al.	2017	Kenya	Community cross-sectional (multistage)	Soil iron and aluminium concentrations and feet hygiene as possible predictors of Podoconiosis occurrence in Kenya	PLOS Neglected Tropical Diseases	10.1371/journal.pntd.0005864	Full-text extracted
133	Muli et al.	2017	Kenya	Community cross-sectional (multistage)	Soil iron and aluminium concentrations and feet hygiene as possible predictors of Podoconiosis occurrence in Kenya	PLOS NEGLECTED TROPICAL DISEASES	10.1371/journal.pntd.0005864	Full-text extracted
134	Muli et al.	2017	Kenya	Community cross-sectional (multistage)	Soil iron and aluminium concentrations and feet hygiene as possible predictors of Podoconiosis occurrence in Kenya	PLOS NEGLECTED TROPICAL DISEASES	10.1371/journal.pntd.0005864	Full-text extracted
135	Muli et al.	2017	Kenya	Community cross-sectional (multistage)	Soil iron and aluminium concentrations and feet hygiene as possible predictors of Podoconiosis occurrence in Kenya	PLoS neglected tropical diseases	10.1371/journal.pntd.0005864	Full-text extracted
136	Muli et al.	2017	Kenya	Community cross-sectional (multistage)	Soil iron and aluminium concentrations and feet hygiene as possible predictors of Podoconiosis occurrence in Kenya	PLOS Neglected Tropical Diseases	10.1371/journal.pntd.0005864	Full-text extracted
137	Muli et al.	2017	Kenya	Community cross-sectional (multistage)	Soil iron and aluminium concentrations and feet hygiene as possible predictors of Podoconiosis occurrence in Kenya	PLOS NEGLECTED TROPICAL DISEASES	10.1371/journal.pntd.0005864	Full-text extracted
138	Muli et al.	2017	Kenya	Community cross-sectional (multistage)	Soil iron and aluminium concentrations and feet hygiene as possible predictors of Podoconiosis occurrence in Kenya	PLOS NEGLECTED TROPICAL DISEASES	10.1371/journal.pntd.0005864	Full-text extracted
139	Muli et al.	2017	Kenya	Community cross-sectional (multistage)	Soil iron and aluminium concentrations and feet hygiene as possible predictors of Podoconiosis occurrence in Kenya	PLoS neglected tropical diseases	10.1371/journal.pntd.0005864	Full-text extracted
140	Muli et al.	2017	Kenya	Community cross-sectional (multistage)	Soil iron and aluminium concentrations and feet hygiene as possible predictors of Podoconiosis occurrence in Kenya	PLOS Neglected Tropical Diseases	10.1371/journal.pntd.0005864	Full-text extracted
141	Sultani et al.	2021	Kenya	Nationwide population-based cross-sectional survey	Mapping of Podoconiosis Cases and Risk Factors in Kenya: A Nationwide Cross-sectional Study	AMERICAN JOURNAL OF TROPICAL MEDICINE AND HYGIENE	10.4269/ajtmh.21-0248	Full-text extracted
142	Sultani et al.	2021	Kenya	Nationwide population-based cross-sectional survey	Mapping of Podoconiosis Cases and Risk Factors in Kenya: A Nationwide Cross-sectional Study	The American Journal of Tropical Medicine and Hygiene	10.4269/ajtmh.21-0248	Full-text extracted
143	Sultani et al.	2021	Kenya	Nationwide population-based cross-sectional survey	Mapping of Podoconiosis Cases and Risk Factors in Kenya: A Nationwide Cross-sectional Study	AMERICAN JOURNAL OF TROPICAL MEDICINE AND HYGIENE	10.4269/ajtmh.21-0248	Full-text extracted
144	Sultani et al.	2021	Kenya	Nationwide population-based cross-sectional survey	Mapping of Podoconiosis Cases and Risk Factors in Kenya: A Nationwide Cross-sectional Study	The American Journal of Tropical Medicine and Hygiene	10.4269/ajtmh.21-0248	Full-text extracted
145	Sultani et al.	2021	Kenya	Nationwide population-based cross-sectional survey	Mapping of Podoconiosis Cases and Risk Factors in Kenya: A Nationwide Cross-sectional Study	AMERICAN JOURNAL OF TROPICAL MEDICINE AND HYGIENE	10.4269/ajtmh.21-0248	Full-text extracted
146	Sultani et al.	2021	Kenya	Nationwide population-based cross-sectional survey	Mapping of Podoconiosis Cases and Risk Factors in Kenya: A Nationwide Cross-sectional Study	The American Journal of Tropical Medicine and Hygiene	10.4269/ajtmh.21-0248	Full-text extracted
147	Sultani et al.	2021	Kenya	Nationwide population-based cross-sectional survey	Mapping of Podoconiosis Cases and Risk Factors in Kenya: A Nationwide Cross-sectional Study	AMERICAN JOURNAL OF TROPICAL MEDICINE AND HYGIENE	10.4269/ajtmh.21-0248	Full-text extracted
148	Sultani et al.	2021	Kenya	Nationwide population-based cross-sectional survey	Mapping of Podoconiosis Cases and Risk Factors in Kenya: A Nationwide Cross-sectional Study	The American Journal of Tropical Medicine and Hygiene	10.4269/ajtmh.21-0248	Full-text extracted
RWANDA — 12 studies
149	Deribe et al.	2019	Rwanda	Nationwide population-based cross-sectional survey	Geographical distribution and prevalence of podoconiosis in Rwanda: a cross-sectional country-wide survey	The Lancet Global Health	10.1016/S2214-109X(19)30072-5	Full-text extracted
150	Deribe et al.	2019	Rwanda	Nationwide population-based cross-sectional survey	Mapping the global distribution of podoconiosis: Applying an evidence consensus approach	PLoS neglected tropical diseases	10.1371/journal.pntd.0007925	Full-text extracted
151	Deribe et al.	2019	Rwanda	Nationwide population-based cross-sectional survey	Geographical distribution and prevalence of podoconiosis in Rwanda: a cross-sectional country-wide survey	The Lancet Global Health	10.1016/S2214-109X(19)30072-5	Full-text extracted
152	Deribe et al.	2019	Rwanda	Nationwide population-based cross-sectional survey	Geographical distribution and prevalence of podoconiosis in Rwanda: a cross-sectional country-wide survey	The Lancet Global Health	10.1016/S2214-109X(19)30072-5	Full-text extracted
153	Deribe et al.	2019	Rwanda	Nationwide population-based cross-sectional survey	Mapping the global distribution of podoconiosis: Applying an evidence consensus approach	PLoS neglected tropical diseases	10.1371/journal.pntd.0007925	Full-text extracted
154	Deribe et al.	2019	Rwanda	Nationwide population-based cross-sectional survey	Geographical distribution and prevalence of podoconiosis in Rwanda: a cross-sectional country-wide survey	The Lancet Global Health	10.1016/S2214-109X(19)30072-5	Full-text extracted
155	Deribe et al.	2019	Rwanda	Nationwide population-based cross-sectional survey	Geographical distribution and prevalence of podoconiosis in Rwanda: a cross-sectional country-wide survey	The Lancet Global Health	10.1016/S2214-109X(19)30072-5	Full-text extracted
156	Deribe et al.	2019	Rwanda	Nationwide population-based cross-sectional survey	Mapping the global distribution of podoconiosis: Applying an evidence consensus approach	PLoS neglected tropical diseases	10.1371/journal.pntd.0007925	Full-text extracted
157	Deribe et al.	2019	Rwanda	Nationwide population-based cross-sectional survey	Geographical distribution and prevalence of podoconiosis in Rwanda: a cross-sectional country-wide survey	The Lancet Global Health	10.1016/S2214-109X(19)30072-5	Full-text extracted
158	Deribe et al.	2019	Rwanda	Nationwide population-based cross-sectional survey	Geographical distribution and prevalence of podoconiosis in Rwanda: a cross-sectional country-wide survey	The Lancet Global Health	10.1016/S2214-109X(19)30072-5	Full-text extracted
159	Deribe et al.	2019	Rwanda	Nationwide population-based cross-sectional survey	Mapping the global distribution of podoconiosis: Applying an evidence consensus approach	PLoS neglected tropical diseases	10.1371/journal.pntd.0007925	Full-text extracted
160	Deribe et al.	2019	Rwanda	Nationwide population-based cross-sectional survey	Geographical distribution and prevalence of podoconiosis in Rwanda: a cross-sectional country-wide survey	The Lancet Global Health	10.1016/S2214-109X(19)30072-5	Full-text extracted
UGANDA — 8 studies
161	Kihembo et al.	2017	Uganda	Field survey with LF antigen testing (cross-sectional)	Risk Factors for Podoconiosis: Kamwenge District, Western Uganda, September 2015	The American Journal of Tropical Medicine and Hygiene	10.4269/ajtmh.16-0932	Full-text extracted
162	Kihembo et al.	2017	Uganda	Field survey with LF antigen testing (cross-sectional)	Risk Factors for Podoconiosis: Kamwenge District, Western Uganda, September 2015	The American Journal of Tropical Medicine and Hygiene	10.4269/ajtmh.16-0932	Full-text extracted
163	Kihembo et al.	2017	Uganda	Field survey with LF antigen testing (cross-sectional)	Risk Factors for Podoconiosis: Kamwenge District, Western Uganda, September 2015	The American Journal of Tropical Medicine and Hygiene	10.4269/ajtmh.16-0932	Full-text extracted
164	Kihembo et al.	2017	Uganda	Field survey with LF antigen testing (cross-sectional)	Risk Factors for Podoconiosis: Kamwenge District, Western Uganda, September 2015	The American Journal of Tropical Medicine and Hygiene	10.4269/ajtmh.16-0932	Full-text extracted
165	Kihembo et al.	2017	Uganda	Field survey with LF antigen testing (cross-sectional)	Risk Factors for Podoconiosis: Kamwenge District, Western Uganda, September 2015	The American Journal of Tropical Medicine and Hygiene	10.4269/ajtmh.16-0932	Full-text extracted
166	Kihembo et al.	2017	Uganda	Field survey with LF antigen testing (cross-sectional)	Risk Factors for Podoconiosis: Kamwenge District, Western Uganda, September 2015	The American Journal of Tropical Medicine and Hygiene	10.4269/ajtmh.16-0932	Full-text extracted
167	Kihembo et al.	2017	Uganda	Field survey with LF antigen testing (cross-sectional)	Risk Factors for Podoconiosis: Kamwenge District, Western Uganda, September 2015	The American Journal of Tropical Medicine and Hygiene	10.4269/ajtmh.16-0932	Full-text extracted
168	Kihembo et al.	2017	Uganda	Field survey with LF antigen testing (cross-sectional)	Risk Factors for Podoconiosis: Kamwenge District, Western Uganda, September 2015	The American Journal of Tropical Medicine and Hygiene	10.4269/ajtmh.16-0932	Full-text extracted

## Sheet: Excluded — Year (pre-2011)
Studies excluded on the basis of year of publication (published before 2011). The eligibility cut-off of 2011 was applied to reflect the WHO recognition of podoconiosis as a Neglected Tropical Disease and to ensure estimates reflect contemporary epidemiological conditions.
No.	First Author	Year	Full Title	Journal	DOI / PMID	Exclusion Reason
1	Price EW	1976	The Association of Endemic Elephantiasis of the Lower Legs in East Africa with Soil Derived from Volcanic Rocks	Transactions of the Royal Society of Tropical Medicine and Hygiene	10.1016/0035-9203(76)90078-X	Excluded: published before 2011 (pre-WHO NTD recognition cut-off)
2	Price EW	1976	Endemic Elephantiasis of the Lower Legs in Rwanda and Burundi	Tropical and Geographical Medicine	PMID: 1014068; Trop Geogr Med 1976;28(4):283–290	Excluded: published before 2011 (pre-WHO NTD recognition cut-off)
3	Price EW, Henderson WJ	1978	The Elemental Content of Lymphatic Tissues of Barefooted People in Ethiopia, with Reference to Endemic Elephantiasis of the Lower Legs	Transactions of the Royal Society of Tropical Medicine and Hygiene	10.1016/0035-9203(78)90048-2	Excluded: published before 2011 (pre-WHO NTD recognition cut-off)
4	Kloos et al.	1992	Podoconiosis (Endemic Non-Filarial Elephantiasis) in Two Resettlement Schemes in Western Ethiopia	Tropical Doctor	10.1177/004947559202200306	Excluded: published before 2011 (pre-WHO NTD recognition cut-off)
5	Frommel et al.	1993	Podoconiosis in the Ethiopian Rift Valley. Role of Beryllium and Zirconium	Tropical and Geographical Medicine	PMID: 8236466 [No DOI — pre-digital journal]; Trop Geogr Med 1993;45(4):165–167	Excluded: published before 2011 (pre-WHO NTD recognition cut-off)
6	Frommel D	1993	Podoconiosis (Nonfilarial Elephantiasis)	In: Zein ZA, Kloos H (eds). The Ecology of Health and Disease in Ethiopia. Westview Press, Boulder, CO	N/A — book chapter (no DOI)	Excluded: published before 2011 (pre-WHO NTD recognition cut-off)
7	Birrie et al.	1997	Elephantiasis in Pawe Settlement Area: Podoconiosis or Bancroftian Filariasis?	Ethiopian Medical Journal	PMID: 10214438 [No DOI — pre-digital journal]; Ethiop Med J 1997;35(4):245–250	Excluded: published before 2011 (pre-WHO NTD recognition cut-off)
8	Onapa et al.	2001	Non-Filarial Elephantiasis in the Mt. Elgon Area (Kapchorwa District) of Uganda	Acta Tropica	10.1016/S0001-706X(00)00185-6	Excluded: published before 2011 (pre-WHO NTD recognition cut-off)
9	Desta K et al.	2003	Prevalence of Podoconiosis (Endemic Non-Filarial Elephantiasis) in Wolaitta, Southern Ethiopia	Tropical Doctor	10.1177/004947550303300410	Excluded: published before 2011 (pre-WHO NTD recognition cut-off)
10	Fuller LC	2005	Podoconiosis: Endemic Nonfilarial Elephantiasis	Current Opinion in Infectious Diseases	10.1097/01.qco.0000160899.64190.15	Excluded: published before 2011 (pre-WHO NTD recognition cut-off)
11	Tekola F et al.	2006	Economic Costs of Endemic Non-Filarial Elephantiasis in Wolaita Zone, Ethiopia	Tropical Medicine and International Health	10.1111/j.1365-3156.2006.01658.x	Excluded: published before 2011 (pre-WHO NTD recognition cut-off)
12	Davey G et al.	2007	Podoconiosis: A Tropical Model for Gene–Environment Interactions?	Transactions of the Royal Society of Tropical Medicine and Hygiene	10.1016/j.trstmh.2006.05.002	Excluded: published before 2011 (pre-WHO NTD recognition cut-off)
13	Davey G et al.	2007	Podoconiosis: Non-Infectious Geochemical Elephantiasis	Transactions of the Royal Society of Tropical Medicine and Hygiene	10.1016/j.trstmh.2007.08.013	Excluded: published before 2011 (pre-WHO NTD recognition cut-off)
14	Yakob B et al.	2008	High Levels of Misconceptions and Stigma in a Community Highly Endemic for Podoconiosis in Southern Ethiopia	Transactions of the Royal Society of Tropical Medicine and Hygiene	10.1016/j.trstmh.2008.01.023	Excluded: published before 2011 (pre-WHO NTD recognition cut-off)
15	Wanji S et al.	2008	Elephantiasis of Non-Filarial Origin (Podoconiosis) in the Highlands of North-Western Cameroon	Annals of Tropical Medicine and Parasitology	10.1179/136485908X335133	Excluded: published before 2011 (pre-WHO NTD recognition cut-off)
16	Tekola F et al.	2008	Development and Testing of a De Novo Clinical Staging System for Podoconiosis (Endemic Non-Filarial Elephantiasis)	Tropical Medicine and International Health	10.1111/j.1365-3156.2008.02133.x	Excluded: published before 2011 (pre-WHO NTD recognition cut-off)
17	Nenoff P et al.	2010	Podoconiosis — Non-Filarial Geochemical Elephantiasis — A Neglected Tropical Disease?	Journal of the German Society of Dermatology	10.1111/j.1610-0387.2009.07099_supp.x	Excluded: published before 2011 (pre-WHO NTD recognition cut-off)
18	Sikorski C et al.	2010	67	PLOS Neglected Tropical Diseases	10.1371/journal.pntd.0000902	Excluded: published before 2011 (pre-WHO NTD recognition cut-off)

## Sheet: Excluded — Geography
Studies excluded on the basis of geographic ineligibility: not conducted in one of the 20 Eastern African countries as defined by the UN M49 geoscheme (Burundi, Comoros, Djibouti, Eritrea, Ethiopia, Kenya, Madagascar, Malawi, Mauritius, Mayotte, Mozambique, Réunion, Rwanda, Seychelles, Somalia, South Sudan, Tanzania, Uganda, Zambia, Zimbabwe).
No.	First Author	Year	Full Title	Journal	DOI	Exclusion Reason
1	Wanji et al.	2008	Elephantiasis of non-filarial origin (podoconiosis) in the highlands of north–western Cameroon	Annals of Tropical Medicine & Parasitology	10.1179/136485908X311849	Excluded: outside UN M49 Eastern Africa region
2	Wanji et al.	2008	Elephantiasis of non-filarial origin (podoconiosis) in the highlands of north–western Cameroon	Annals of Tropical Medicine & Parasitology	10.1179/136485908X311849	Excluded: outside UN M49 Eastern Africa region
3	Wanji et al.	2008	Elephantiasis of non-filarial origin (podoconiosis) in the highlands of north–western Cameroon	Annals of Tropical Medicine & Parasitology	10.1179/136485908X311849	Excluded: outside UN M49 Eastern Africa region
4	Wanji et al.	2008	Elephantiasis of non-filarial origin (podoconiosis) in the highlands of north–western Cameroon	Annals of Tropical Medicine & Parasitology	10.1179/136485908X311849	Excluded: outside UN M49 Eastern Africa region
5	Wanji et al.	2008	Elephantiasis of non-filarial origin (podoconiosis) in the highlands of north–western Cameroon	Annals of Tropical Medicine & Parasitology	10.1179/136485908X311849	Excluded: outside UN M49 Eastern Africa region
6	Wanji et al.	2018	Study of lymphoedema of non-filarial origin in the northwest region of Cameroon: spatial distribution, profiling of cases and socio-economic aspects of podoconiosis	INTERNATIONAL HEALTH	10.1093/inthealth/ihy028	Excluded: outside UN M49 Eastern Africa region
7	Deribe et al.	2018	Mapping the geographical distribution of podoconiosis in Cameroon using parasitological, serological, and clinical evidence to exclude other causes of lymphedema	PLoS neglected tropical diseases	10.1371/journal.pntd.0006126	Excluded: outside UN M49 Eastern Africa region
8	Wanji et al.	2018	Study of lymphoedema of non-filarial origin in the northwest region of Cameroon: spatial distribution, profiling of cases and socio-economic aspects of podoconiosis	INTERNATIONAL HEALTH	10.1093/inthealth/ihy028	Excluded: outside UN M49 Eastern Africa region
9	Deribe et al.	2018	Mapping the geographical distribution of podoconiosis in Cameroon using parasitological, serological, and clinical evidence to exclude other causes of lymphedema	PLoS neglected tropical diseases	10.1371/journal.pntd.0006126	Excluded: outside UN M49 Eastern Africa region
10	Wanji et al.	2018	Study of lymphoedema of non-filarial origin in the northwest region of Cameroon: spatial distribution, profiling of cases and socio-economic aspects of podoconiosis	INTERNATIONAL HEALTH	10.1093/inthealth/ihy028	Excluded: outside UN M49 Eastern Africa region
11	Deribe et al.	2018	Mapping the geographical distribution of podoconiosis in Cameroon using parasitological, serological, and clinical evidence to exclude other causes of lymphedema	PLoS neglected tropical diseases	10.1371/journal.pntd.0006126	Excluded: outside UN M49 Eastern Africa region
12	Wanji et al.	2018	Study of lymphoedema of non-filarial origin in the northwest region of Cameroon: spatial distribution, profiling of cases and socio-economic aspects of podoconiosis	INTERNATIONAL HEALTH	10.1093/inthealth/ihy028	Excluded: outside UN M49 Eastern Africa region
13	Deribe et al.	2018	Mapping the geographical distribution of podoconiosis in Cameroon using parasitological, serological, and clinical evidence to exclude other causes of lymphedema	PLoS neglected tropical diseases	10.1371/journal.pntd.0006126	Excluded: outside UN M49 Eastern Africa region
14	Wanji et al.	2018	Study of lymphoedema of non-filarial origin in the northwest region of Cameroon: spatial distribution, profiling of cases and socio-economic aspects of podoconiosis	INTERNATIONAL HEALTH	10.1093/inthealth/ihy028	Excluded: outside UN M49 Eastern Africa region
15	Deribe et al.	2018	Mapping the geographical distribution of podoconiosis in Cameroon using parasitological, serological, and clinical evidence to exclude other causes of lymphedema	PLoS neglected tropical diseases	10.1371/journal.pntd.0006126	Excluded: outside UN M49 Eastern Africa region
16	Gislam et al.	2020	Linking soils and human health: geospatial analysis of ground-sampled soil data in relation to community-level podoconiosis data in North West Cameroon	Transactions of the Royal Society of Tropical Medicine and Hygiene	10.1093/trstmh/traa138	Excluded: outside UN M49 Eastern Africa region
17	Ndzeshang et al.	2020	Clinical, haematological and biochemical profiling of podoconiosis lymphoedema patients prior to their involvement in a clinical trial in the Northwest Region of Cameroon	Transactions of the Royal Society of Tropical Medicine and Hygiene	10.1093/trstmh/traa146	Excluded: outside UN M49 Eastern Africa region
18	Gislam et al.	2020	Linking soils and human health: geospatial analysis of ground-sampled soil data in relation to community-level podoconiosis data in North West Cameroon	Transactions of the Royal Society of Tropical Medicine and Hygiene	10.1093/trstmh/traa138	Excluded: outside UN M49 Eastern Africa region
19	Ndzeshang et al.	2020	Clinical, haematological and biochemical profiling of podoconiosis lymphoedema patients prior to their involvement in a clinical trial in the Northwest Region of Cameroon	Transactions of the Royal Society of Tropical Medicine and Hygiene	10.1093/trstmh/traa146	Excluded: outside UN M49 Eastern Africa region
20	Gislam et al.	2020	Linking soils and human health: geospatial analysis of ground-sampled soil data in relation to community-level podoconiosis data in North West Cameroon	Transactions of the Royal Society of Tropical Medicine and Hygiene	10.1093/trstmh/traa138	Excluded: outside UN M49 Eastern Africa region
21	Ndzeshang et al.	2020	Clinical, haematological and biochemical profiling of podoconiosis lymphoedema patients prior to their involvement in a clinical trial in the Northwest Region of Cameroon	Transactions of the Royal Society of Tropical Medicine and Hygiene	10.1093/trstmh/traa146	Excluded: outside UN M49 Eastern Africa region
22	Gislam et al.	2020	Linking soils and human health: geospatial analysis of ground-sampled soil data in relation to community-level podoconiosis data in North West Cameroon	Transactions of the Royal Society of Tropical Medicine and Hygiene	10.1093/trstmh/traa138	Excluded: outside UN M49 Eastern Africa region
23	Ndzeshang et al.	2020	Clinical, haematological and biochemical profiling of podoconiosis lymphoedema patients prior to their involvement in a clinical trial in the Northwest Region of Cameroon	Transactions of the Royal Society of Tropical Medicine and Hygiene	10.1093/trstmh/traa146	Excluded: outside UN M49 Eastern Africa region
24	Gislam et al.	2020	Linking soils and human health: geospatial analysis of ground-sampled soil data in relation to community-level podoconiosis data in North West Cameroon	Transactions of the Royal Society of Tropical Medicine and Hygiene	10.1093/trstmh/traa138	Excluded: outside UN M49 Eastern Africa region
25	Ndzeshang et al.	2020	Clinical, haematological and biochemical profiling of podoconiosis lymphoedema patients prior to their involvement in a clinical trial in the Northwest Region of Cameroon	Transactions of the Royal Society of Tropical Medicine and Hygiene	10.1093/trstmh/traa146	Excluded: outside UN M49 Eastern Africa region

## Sheet: Screened Out (Title-Abstract)
Studies identified in database searches but excluded at title and abstract screening stage (n=611). These records did not meet the eligibility criteria for full-text review based on title and abstract assessment by two independent reviewers (NH and UUN).
No.	First Author	Year	Full Title	Journal	DOI
1	Tekola et al.	2006	Economic costs of endemic non-filarial elephantiasis in Wolaita Zone, Ethiopia	TROPICAL MEDICINE & INTERNATIONAL HEALTH	10.1111/j.1365-3156.2006.01658.x
2	Tekola et al.	2006	Economic costs of endemic non-filarial elephantiasis in Wolaita Zone, Ethiopia	TROPICAL MEDICINE & INTERNATIONAL HEALTH	10.1111/j.1365-3156.2006.01658.x
3	Tekola et al.	2006	Economic costs of endemic non-filarial elephantiasis in Wolaita Zone, Ethiopia	TROPICAL MEDICINE & INTERNATIONAL HEALTH	10.1111/j.1365-3156.2006.01658.x
4	Tekola et al.	2006	Economic costs of endemic non-filarial elephantiasis in Wolaita Zone, Ethiopia	TROPICAL MEDICINE & INTERNATIONAL HEALTH	10.1111/j.1365-3156.2006.01658.x
5	Tekola et al.	2006	Economic costs of endemic non-filarial elephantiasis in Wolaita Zone, Ethiopia	TROPICAL MEDICINE & INTERNATIONAL HEALTH	10.1111/j.1365-3156.2006.01658.x
6	Davey et al.	2007	Podoconiosis: non-infectious geochemical elephantiasis	Transactions of The Royal Society of Tropical Medicine and Hygiene	10.1016/j.trstmh.2007.08.013
7	Davey et al.	2007	Podoconiosis: non-infectious geochemical elephantiasis	TRANSACTIONS OF THE ROYAL SOCIETY OF TROPICAL MEDICINE AND HYGIENE	10.1016/j.trstmh.2007.08.013
8	Davey et al.	2007	Podoconiosis: a tropical model for gene-environment interactions?	TRANSACTIONS OF THE ROYAL SOCIETY OF TROPICAL MEDICINE AND HYGIENE	10.1016/j.trstmh.2006.05.002
9	Davey et al.	2007	Podoconiosis: non-infectious geochemical elephantiasis	Transactions of The Royal Society of Tropical Medicine and Hygiene	10.1016/j.trstmh.2007.08.013
10	Davey et al.	2007	Podoconiosis: non-infectious geochemical elephantiasis	TRANSACTIONS OF THE ROYAL SOCIETY OF TROPICAL MEDICINE AND HYGIENE	10.1016/j.trstmh.2007.08.013
11	Davey et al.	2007	Podoconiosis: a tropical model for gene-environment interactions?	TRANSACTIONS OF THE ROYAL SOCIETY OF TROPICAL MEDICINE AND HYGIENE	10.1016/j.trstmh.2006.05.002
12	Davey et al.	2007	Podoconiosis: non-infectious geochemical elephantiasis	Transactions of The Royal Society of Tropical Medicine and Hygiene	10.1016/j.trstmh.2007.08.013
13	Davey et al.	2007	Podoconiosis: non-infectious geochemical elephantiasis	TRANSACTIONS OF THE ROYAL SOCIETY OF TROPICAL MEDICINE AND HYGIENE	10.1016/j.trstmh.2007.08.013
14	Davey et al.	2007	Podoconiosis: a tropical model for gene-environment interactions?	TRANSACTIONS OF THE ROYAL SOCIETY OF TROPICAL MEDICINE AND HYGIENE	10.1016/j.trstmh.2006.05.002
15	Davey et al.	2007	Podoconiosis: non-infectious geochemical elephantiasis	Transactions of The Royal Society of Tropical Medicine and Hygiene	10.1016/j.trstmh.2007.08.013
16	Davey et al.	2007	Podoconiosis: non-infectious geochemical elephantiasis	TRANSACTIONS OF THE ROYAL SOCIETY OF TROPICAL MEDICINE AND HYGIENE	10.1016/j.trstmh.2007.08.013
17	Davey et al.	2007	Podoconiosis: a tropical model for gene-environment interactions?	TRANSACTIONS OF THE ROYAL SOCIETY OF TROPICAL MEDICINE AND HYGIENE	10.1016/j.trstmh.2006.05.002
18	Davey et al.	2007	Podoconiosis: non-infectious geochemical elephantiasis	Transactions of The Royal Society of Tropical Medicine and Hygiene	10.1016/j.trstmh.2007.08.013
19	Davey et al.	2007	Podoconiosis: non-infectious geochemical elephantiasis	TRANSACTIONS OF THE ROYAL SOCIETY OF TROPICAL MEDICINE AND HYGIENE	10.1016/j.trstmh.2007.08.013
20	Davey et al.	2007	Podoconiosis: a tropical model for gene-environment interactions?	TRANSACTIONS OF THE ROYAL SOCIETY OF TROPICAL MEDICINE AND HYGIENE	10.1016/j.trstmh.2006.05.002
21	Yakob et al.	2008	High levels of misconceptions and stigma in a community highly endemic for podoconiosis in southern Ethiopia	Transactions of The Royal Society of Tropical Medicine and Hygiene	10.1016/j.trstmh.2008.01.023
22	Yakob et al.	2008	High levels of misconceptions and stigma in a community highly endemic for podoconiosis in southern Ethiopia	Transactions of The Royal Society of Tropical Medicine and Hygiene	10.1016/j.trstmh.2008.01.023
23	Yakob et al.	2008	High levels of misconceptions and stigma in a community highly endemic for podoconiosis in southern Ethiopia	Transactions of The Royal Society of Tropical Medicine and Hygiene	10.1016/j.trstmh.2008.01.023
24	Yakob et al.	2008	High levels of misconceptions and stigma in a community highly endemic for podoconiosis in southern Ethiopia	Transactions of The Royal Society of Tropical Medicine and Hygiene	10.1016/j.trstmh.2008.01.023
25	Yakob et al.	2008	High levels of misconceptions and stigma in a community highly endemic for podoconiosis in southern Ethiopia	Transactions of The Royal Society of Tropical Medicine and Hygiene	10.1016/j.trstmh.2008.01.023
26	Davey	2009	Recent advances in podoconiosis	Annals of Tropical Medicine & Parasitology	10.1179/136485909X451762
27	Davey	2009	Recent advances in podoconiosis	Annals of Tropical Medicine & Parasitology	10.1179/136485909X451762
28	Davey	2009	Recent advances in podoconiosis	Annals of Tropical Medicine & Parasitology	10.1179/136485909X451762
29	Davey	2009	Recent advances in podoconiosis	Annals of Tropical Medicine & Parasitology	10.1179/136485909X451762
30	Davey	2009	Recent advances in podoconiosis	Annals of Tropical Medicine & Parasitology	10.1179/136485909X451762
31	Davey	2010	PODOCONIOSIS, NON-FILARIAL ELEPHANTIASIS, AND LYMPHOLOGY	Lymphology	—
32	Yakob et al.	2010	Health professionals’ attitudes and misconceptions regarding podoconiosis: potential impact on integration of care in southern Ethiopia	Transactions of the Royal Society of Tropical Medicine and Hygiene	10.1016/j.trstmh.2009.07.021
33	Nenoff et al.	2010	Podoconiosis - non-filarial geochemical elephantiasis - a neglected tropical disease ?	JOURNAL DER DEUTSCHEN DERMATOLOGISCHEN GESELLSCHAFT	10.1111/j.1610-0387.2009.07099.x
34	Nenoff et al.	2010	Podoconiosis – non-filarial geochemical elephantiasis – a neglected tropical disease?	JDDG: Journal der Deutschen Dermatologischen Gesellschaft	10.1111/j.1610-0387.2009.07099.x
35	Sikorski et al.	2010	Effectiveness of a simple lymphoedema treatment regimen in podoconiosis management in southern ethiopia: one year follow-up	PLoS neglected tropical diseases	10.1371/journal.pntd.0000902
36	Sikorski et al.	2010	Effectiveness of a Simple Lymphoedema Treatment Regimen in Podoconiosis Management in Southern Ethiopia: One Year Follow-Up	PLoS Neglected Tropical Diseases	10.1371/journal.pntd.0000902
37	Davey	2010	PODOCONIOSIS, NON-FILARIAL ELEPHANTIASIS, AND LYMPHOLOGY	Lymphology	—
38	Yakob et al.	2010	Health professionals’ attitudes and misconceptions regarding podoconiosis: potential impact on integration of care in southern Ethiopia	Transactions of the Royal Society of Tropical Medicine and Hygiene	10.1016/j.trstmh.2009.07.021
39	Nenoff et al.	2010	Podoconiosis - non-filarial geochemical elephantiasis - a neglected tropical disease ?	JOURNAL DER DEUTSCHEN DERMATOLOGISCHEN GESELLSCHAFT	10.1111/j.1610-0387.2009.07099.x
40	Nenoff et al.	2010	Podoconiosis – non-filarial geochemical elephantiasis – a neglected tropical disease?	JDDG: Journal der Deutschen Dermatologischen Gesellschaft	10.1111/j.1610-0387.2009.07099.x
41	Sikorski et al.	2010	Effectiveness of a simple lymphoedema treatment regimen in podoconiosis management in southern ethiopia: one year follow-up	PLoS neglected tropical diseases	10.1371/journal.pntd.0000902
42	Sikorski et al.	2010	Effectiveness of a Simple Lymphoedema Treatment Regimen in Podoconiosis Management in Southern Ethiopia: One Year Follow-Up	PLoS Neglected Tropical Diseases	10.1371/journal.pntd.0000902
43	Yakob et al.	2010	Health professionals’ attitudes and misconceptions regarding podoconiosis: potential impact on integration of care in southern Ethiopia	Transactions of the Royal Society of Tropical Medicine and Hygiene	10.1016/j.trstmh.2009.07.021
44	Davey	2010	PODOCONIOSIS, NON-FILARIAL ELEPHANTIASIS, AND LYMPHOLOGY	Lymphology	—
45	Yakob et al.	2010	Health professionals’ attitudes and misconceptions regarding podoconiosis: potential impact on integration of care in southern Ethiopia	Transactions of the Royal Society of Tropical Medicine and Hygiene	10.1016/j.trstmh.2009.07.021
46	Yakob et al.	2010	Health professionals’ attitudes and misconceptions regarding podoconiosis: potential impact on integration of care in southern Ethiopia	Transactions of the Royal Society of Tropical Medicine and Hygiene	10.1016/j.trstmh.2009.07.021
47	Nenoff et al.	2010	Podoconiosis - non-filarial geochemical elephantiasis - a neglected tropical disease ?	JOURNAL DER DEUTSCHEN DERMATOLOGISCHEN GESELLSCHAFT	10.1111/j.1610-0387.2009.07099.x
48	Nenoff et al.	2010	Podoconiosis – non-filarial geochemical elephantiasis – a neglected tropical disease?	JDDG: Journal der Deutschen Dermatologischen Gesellschaft	10.1111/j.1610-0387.2009.07099.x
49	Sikorski et al.	2010	Effectiveness of a simple lymphoedema treatment regimen in podoconiosis management in southern ethiopia: one year follow-up	PLoS neglected tropical diseases	10.1371/journal.pntd.0000902
50	Sikorski et al.	2010	Effectiveness of a Simple Lymphoedema Treatment Regimen in Podoconiosis Management in Southern Ethiopia: One Year Follow-Up	PLoS Neglected Tropical Diseases	10.1371/journal.pntd.0000902
51	Davey	2010	PODOCONIOSIS, NON-FILARIAL ELEPHANTIASIS, AND LYMPHOLOGY	Lymphology	—
52	Yakob et al.	2010	Health professionals’ attitudes and misconceptions regarding podoconiosis: potential impact on integration of care in southern Ethiopia	Transactions of the Royal Society of Tropical Medicine and Hygiene	10.1016/j.trstmh.2009.07.021
53	Yakob et al.	2010	Health professionals’ attitudes and misconceptions regarding podoconiosis: potential impact on integration of care in southern Ethiopia	Transactions of the Royal Society of Tropical Medicine and Hygiene	10.1016/j.trstmh.2009.07.021
54	Nenoff et al.	2010	Podoconiosis - non-filarial geochemical elephantiasis - a neglected tropical disease ?	JOURNAL DER DEUTSCHEN DERMATOLOGISCHEN GESELLSCHAFT	10.1111/j.1610-0387.2009.07099.x
55	Nenoff et al.	2010	Podoconiosis – non-filarial geochemical elephantiasis – a neglected tropical disease?	JDDG: Journal der Deutschen Dermatologischen Gesellschaft	10.1111/j.1610-0387.2009.07099.x
56	Sikorski et al.	2010	Effectiveness of a simple lymphoedema treatment regimen in podoconiosis management in southern ethiopia: one year follow-up	PLoS neglected tropical diseases	10.1371/journal.pntd.0000902
57	Sikorski et al.	2010	Effectiveness of a Simple Lymphoedema Treatment Regimen in Podoconiosis Management in Southern Ethiopia: One Year Follow-Up	PLoS Neglected Tropical Diseases	10.1371/journal.pntd.0000902
58	Davey	2010	PODOCONIOSIS, NON-FILARIAL ELEPHANTIASIS, AND LYMPHOLOGY	Lymphology	—
59	Yakob et al.	2010	Health professionals’ attitudes and misconceptions regarding podoconiosis: potential impact on integration of care in southern Ethiopia	Transactions of the Royal Society of Tropical Medicine and Hygiene	10.1016/j.trstmh.2009.07.021
60	Yakob et al.	2010	Health professionals’ attitudes and misconceptions regarding podoconiosis: potential impact on integration of care in southern Ethiopia	Transactions of the Royal Society of Tropical Medicine and Hygiene	10.1016/j.trstmh.2009.07.021
61	Nenoff et al.	2010	Podoconiosis - non-filarial geochemical elephantiasis - a neglected tropical disease ?	JOURNAL DER DEUTSCHEN DERMATOLOGISCHEN GESELLSCHAFT	10.1111/j.1610-0387.2009.07099.x
62	Nenoff et al.	2010	Podoconiosis – non-filarial geochemical elephantiasis – a neglected tropical disease?	JDDG: Journal der Deutschen Dermatologischen Gesellschaft	10.1111/j.1610-0387.2009.07099.x
63	Sikorski et al.	2010	Effectiveness of a simple lymphoedema treatment regimen in podoconiosis management in southern ethiopia: one year follow-up	PLoS neglected tropical diseases	10.1371/journal.pntd.0000902
64	Sikorski et al.	2010	Effectiveness of a Simple Lymphoedema Treatment Regimen in Podoconiosis Management in Southern Ethiopia: One Year Follow-Up	PLoS Neglected Tropical Diseases	10.1371/journal.pntd.0000902
65	Yakob et al.	2010	Health professionals’ attitudes and misconceptions regarding podoconiosis: potential impact on integration of care in southern Ethiopia	Transactions of the Royal Society of Tropical Medicine and Hygiene	10.1016/j.trstmh.2009.07.021
66	Tora et al.	2011	A qualitative study on stigma and coping strategies of patients with podoconiosis in Wolaita zone, Southern Ethiopia	International Health	10.1016/j.inhe.2011.06.006
67	Tora et al.	2011	A qualitative study on stigma and coping strategies of patients with podoconiosis in Wolaita zone, Southern Ethiopia	International Health	10.1016/j.inhe.2011.06.006
68	Alemu et al.	2011	Burden of Podoconiosis in Poor Rural Communities in Gulliso woreda, West Ethiopia	PLOS Neglected Tropical Diseases	10.1371/journal.pntd.0001184
69	Alemu et al.	2011	Burden of Podoconiosis in Poor Rural Communities in Gulliso woreda, West Ethiopia	PLOS NEGLECTED TROPICAL DISEASES	10.1371/journal.pntd.0001184
70	Alemu et al.	2011	Burden of podoconiosis in poor rural communities in Gulliso woreda, West Ethiopia	PLoS neglected tropical diseases	10.1371/journal.pntd.0001184
71	Tora et al.	2011	A qualitative study on stigma and coping strategies of patients with podoconiosis in Wolaita zone, Southern Ethiopia	International Health	10.1016/j.inhe.2011.06.006
72	Tora et al.	2011	A qualitative study on stigma and coping strategies of patients with podoconiosis in Wolaita zone, Southern Ethiopia	International Health	10.1016/j.inhe.2011.06.006
73	Tora et al.	2011	A qualitative study on stigma and coping strategies of patients with podoconiosis in Wolaita zone, Southern Ethiopia	International Health	10.1016/j.inhe.2011.06.006
74	Alemu et al.	2011	Burden of podoconiosis in poor rural communities in Gulliso woreda, West Ethiopia	PLoS neglected tropical diseases	10.1371/journal.pntd.0001184
75	Tora et al.	2012	Factors related to discontinued clinic attendance by patients with podoconiosis in southern Ethiopia: a qualitative study	BMC Public Health	10.1186/1471-2458-12-902
76	Deribe et al.	2012	The burden of neglected tropical diseases in Ethiopia, and opportunities for integrated control and elimination	PARASITES & VECTORS	10.1186/1756-3305-5-240
77	Geshere Oli et al.	2012	Parasitological, serological and clinical evidence for high prevalence of podoconiosis (non-filarial elephantiasis) in Midakegn district, central Ethiopia	Tropical Medicine & International Health	10.1111/j.1365-3156.2012.02978.x
78	Geshere Oli et al.	2012	Parasitological, serological and clinical evidence for high prevalence of podoconiosis (non-filarial elephantiasis) in Midakegn district, central Ethiopia	Tropical medicine & international health: TM & IH	10.1111/j.1365-3156.2012.02978.x
79	Molla et al.	2012	Patients’ perceptions of podoconiosis causes, prevention and consequences in East and West Gojam, Northern Ethiopia	BMC Public Health	10.1186/1471-2458-12-828
80	Tora et al.	2012	Factors related to discontinued clinic attendance by patients with podoconiosis in southern Ethiopia: a qualitative study	BMC Public Health	10.1186/1471-2458-12-902
81	Deribe et al.	2012	The burden of neglected tropical diseases in Ethiopia, and opportunities for integrated control and elimination	PARASITES & VECTORS	10.1186/1756-3305-5-240
82	Molla et al.	2012	Podoconiosis in East and West Gojam Zones, Northern Ethiopia	PLOS NEGLECTED TROPICAL DISEASES	10.1371/journal.pntd.0001744
83	Geshere Oli et al.	2012	Parasitological, serological and clinical evidence for high prevalence of podoconiosis (non-filarial elephantiasis) in Midakegn district, central Ethiopia	Tropical Medicine & International Health	10.1111/j.1365-3156.2012.02978.x
84	Geshere Oli et al.	2012	Parasitological, serological and clinical evidence for high prevalence of podoconiosis (non-filarial elephantiasis) in Midakegn district, central Ethiopia	Tropical medicine & international health: TM & IH	10.1111/j.1365-3156.2012.02978.x
85	Molla et al.	2012	Podoconiosis in East and West Gojam Zones, northern Ethiopia	PLoS neglected tropical diseases	10.1371/journal.pntd.0001744
86	Geshere Oli et al.	2012	Parasitological, serological and clinical evidence for high prevalence of podoconiosis (non-filarial elephantiasis) in Midakegn district, central Ethiopia	Tropical medicine & international health: TM & IH	10.1111/j.1365-3156.2012.02978.x
87	Tora et al.	2012	Factors related to discontinued clinic attendance by patients with podoconiosis in southern Ethiopia: a qualitative study	BMC Public Health	10.1186/1471-2458-12-902
88	Deribe et al.	2012	The burden of neglected tropical diseases in Ethiopia, and opportunities for integrated control and elimination	PARASITES & VECTORS	10.1186/1756-3305-5-240
89	Geshere Oli et al.	2012	Parasitological, serological and clinical evidence for high prevalence of podoconiosis (non-filarial elephantiasis) in Midakegn district, central Ethiopia	Tropical Medicine & International Health	10.1111/j.1365-3156.2012.02978.x
90	Geshere Oli et al.	2012	Parasitological, serological and clinical evidence for high prevalence of podoconiosis (non-filarial elephantiasis) in Midakegn district, central Ethiopia	Tropical medicine & international health: TM & IH	10.1111/j.1365-3156.2012.02978.x
91	Geshere Oli et al.	2012	Parasitological, serological and clinical evidence for high prevalence of podoconiosis (non-filarial elephantiasis) in Midakegn district, central Ethiopia	Tropical medicine & international health: TM & IH	10.1111/j.1365-3156.2012.02978.x
92	Tora et al.	2012	Factors related to discontinued clinic attendance by patients with podoconiosis in southern Ethiopia: a qualitative study	BMC Public Health	10.1186/1471-2458-12-902
93	Deribe et al.	2012	The burden of neglected tropical diseases in Ethiopia, and opportunities for integrated control and elimination	PARASITES & VECTORS	10.1186/1756-3305-5-240
94	Geshere Oli et al.	2012	Parasitological, serological and clinical evidence for high prevalence of podoconiosis (non-filarial elephantiasis) in Midakegn district, central Ethiopia	Tropical Medicine & International Health	10.1111/j.1365-3156.2012.02978.x
95	Geshere Oli et al.	2012	Parasitological, serological and clinical evidence for high prevalence of podoconiosis (non-filarial elephantiasis) in Midakegn district, central Ethiopia	Tropical medicine & international health: TM & IH	10.1111/j.1365-3156.2012.02978.x
96	Geshere Oli et al.	2012	Parasitological, serological and clinical evidence for high prevalence of podoconiosis (non-filarial elephantiasis) in Midakegn district, central Ethiopia	Tropical medicine & international health: TM & IH	10.1111/j.1365-3156.2012.02978.x
97	Tora et al.	2012	Factors related to discontinued clinic attendance by patients with podoconiosis in southern Ethiopia: a qualitative study	BMC Public Health	10.1186/1471-2458-12-902
98	Deribe et al.	2012	The burden of neglected tropical diseases in Ethiopia, and opportunities for integrated control and elimination	PARASITES & VECTORS	10.1186/1756-3305-5-240
99	Geshere Oli et al.	2012	Parasitological, serological and clinical evidence for high prevalence of podoconiosis (non-filarial elephantiasis) in Midakegn district, central Ethiopia	Tropical Medicine & International Health	10.1111/j.1365-3156.2012.02978.x
100	Geshere Oli et al.	2012	Parasitological, serological and clinical evidence for high prevalence of podoconiosis (non-filarial elephantiasis) in Midakegn district, central Ethiopia	Tropical medicine & international health: TM & IH	10.1111/j.1365-3156.2012.02978.x
101	Geshere Oli et al.	2012	Parasitological, serological and clinical evidence for high prevalence of podoconiosis (non-filarial elephantiasis) in Midakegn district, central Ethiopia	Tropical medicine & international health: TM & IH	10.1111/j.1365-3156.2012.02978.x
102	Molla et al.	2013	Individual Correlates of Podoconiosis in Areas of Varying Endemicity: A Case-Control Study	PLoS Neglected Tropical Diseases	10.1371/journal.pntd.0002554
103	Mousley et al.	2013	The impact of podoconiosis on quality of life in Northern Ethiopia	Health and Quality of Life Outcomes	10.1186/1477-7525-11-122
104	Molla et al.	2013	Individual correlates of podoconiosis in areas of varying endemicity: a case-control study	PLoS neglected tropical diseases	10.1371/journal.pntd.0002554
105	Tekola Ayele et al.	2013	Community-based survey of podoconiosis in Bedele Zuria woreda, west Ethiopia	International Health	10.1093/inthealth/iht003
106	Molla et al.	2013	Individual Correlates of Podoconiosis in Areas of Varying Endemicity: A Case-Control Study	PLoS Neglected Tropical Diseases	10.1371/journal.pntd.0002554
107	Mousley et al.	2013	The impact of podoconiosis on quality of life in Northern Ethiopia	Health and Quality of Life Outcomes	10.1186/1477-7525-11-122
108	Molla et al.	2013	Individual correlates of podoconiosis in areas of varying endemicity: a case-control study	PLoS neglected tropical diseases	10.1371/journal.pntd.0002554
109	Tekola Ayele et al.	2013	Community-based survey of podoconiosis in Bedele Zuria woreda, west Ethiopia	International Health	10.1093/inthealth/iht003
110	Molla et al.	2013	Individual Correlates of Podoconiosis in Areas of Varying Endemicity: A Case-Control Study	PLoS Neglected Tropical Diseases	10.1371/journal.pntd.0002554
111	Mousley et al.	2013	The impact of podoconiosis on quality of life in Northern Ethiopia	Health and Quality of Life Outcomes	10.1186/1477-7525-11-122
112	Molla et al.	2013	Individual correlates of podoconiosis in areas of varying endemicity: a case-control study	PLoS neglected tropical diseases	10.1371/journal.pntd.0002554
113	Tekola Ayele et al.	2013	Community-based survey of podoconiosis in Bedele Zuria woreda, west Ethiopia	International Health	10.1093/inthealth/iht003
114	Molla et al.	2013	Individual Correlates of Podoconiosis in Areas of Varying Endemicity: A Case-Control Study	PLoS Neglected Tropical Diseases	10.1371/journal.pntd.0002554
115	Mousley et al.	2013	The impact of podoconiosis on quality of life in Northern Ethiopia	Health and Quality of Life Outcomes	10.1186/1477-7525-11-122
116	Molla et al.	2013	Individual correlates of podoconiosis in areas of varying endemicity: a case-control study	PLoS neglected tropical diseases	10.1371/journal.pntd.0002554
117	Tekola Ayele et al.	2013	Community-based survey of podoconiosis in Bedele Zuria woreda, west Ethiopia	International Health	10.1093/inthealth/iht003
118	Molla et al.	2013	Individual Correlates of Podoconiosis in Areas of Varying Endemicity: A Case-Control Study	PLoS Neglected Tropical Diseases	10.1371/journal.pntd.0002554
119	Mousley et al.	2013	The impact of podoconiosis on quality of life in Northern Ethiopia	Health and Quality of Life Outcomes	10.1186/1477-7525-11-122
120	Molla et al.	2013	Individual correlates of podoconiosis in areas of varying endemicity: a case-control study	PLoS neglected tropical diseases	10.1371/journal.pntd.0002554
121	Tekola Ayele et al.	2013	Community-based survey of podoconiosis in Bedele Zuria woreda, west Ethiopia	International Health	10.1093/inthealth/iht003
122	Tomczyk et al.	2014	Association between Footwear Use and Neglected Tropical Diseases: A Systematic Review and Meta-Analysis	PLoS Neglected Tropical Diseases	10.1371/journal.pntd.0003285
123	Tamiru et al.	2014	Podoconiosis patients' willingness to pay for treatment services in Northwest Ethiopia: potential for cost recovery	BMC PUBLIC HEALTH	10.1186/1471-2458-14-259
124	Tamiru et al.	2014	Podoconiosis patients’ willingness to pay for treatment services in Northwest Ethiopia: potential for cost recovery	BMC Public Health	10.1186/1471-2458-14-259
125	Tomczyk et al.	2014	Association between Footwear Use and Neglected Tropical Diseases: A Systematic Review and Meta-Analysis	PLoS Neglected Tropical Diseases	10.1371/journal.pntd.0003285
126	Tamiru et al.	2014	Podoconiosis patients' willingness to pay for treatment services in Northwest Ethiopia: potential for cost recovery	BMC PUBLIC HEALTH	10.1186/1471-2458-14-259
127	Tamiru et al.	2014	Podoconiosis patients’ willingness to pay for treatment services in Northwest Ethiopia: potential for cost recovery	BMC Public Health	10.1186/1471-2458-14-259
128	Tomczyk et al.	2014	Association between Footwear Use and Neglected Tropical Diseases: A Systematic Review and Meta-Analysis	PLoS Neglected Tropical Diseases	10.1371/journal.pntd.0003285
129	Tamiru et al.	2014	Podoconiosis patients' willingness to pay for treatment services in Northwest Ethiopia: potential for cost recovery	BMC PUBLIC HEALTH	10.1186/1471-2458-14-259
130	Tamiru et al.	2014	Podoconiosis patients’ willingness to pay for treatment services in Northwest Ethiopia: potential for cost recovery	BMC Public Health	10.1186/1471-2458-14-259
131	Tomczyk et al.	2014	Association between Footwear Use and Neglected Tropical Diseases: A Systematic Review and Meta-Analysis	PLoS Neglected Tropical Diseases	10.1371/journal.pntd.0003285
132	Tamiru et al.	2014	Podoconiosis patients' willingness to pay for treatment services in Northwest Ethiopia: potential for cost recovery	BMC PUBLIC HEALTH	10.1186/1471-2458-14-259
133	Tamiru et al.	2014	Podoconiosis patients’ willingness to pay for treatment services in Northwest Ethiopia: potential for cost recovery	BMC Public Health	10.1186/1471-2458-14-259
134	Tomczyk et al.	2014	Association between Footwear Use and Neglected Tropical Diseases: A Systematic Review and Meta-Analysis	PLoS Neglected Tropical Diseases	10.1371/journal.pntd.0003285
135	Tamiru et al.	2014	Podoconiosis patients' willingness to pay for treatment services in Northwest Ethiopia: potential for cost recovery	BMC PUBLIC HEALTH	10.1186/1471-2458-14-259
136	Tamiru et al.	2014	Podoconiosis patients’ willingness to pay for treatment services in Northwest Ethiopia: potential for cost recovery	BMC Public Health	10.1186/1471-2458-14-259
137	Deribe et al.	2015	Epidemiology and Individual, Household and Geographical Risk Factors of Podoconiosis in Ethiopia: Results from the First Nationwide Mapping	The American Journal of Tropical Medicine and Hygiene	10.4269/ajtmh.14-0446
138	Deribe et al.	2015	The feasibility of eliminating podoconiosis	Bulletin of the World Health Organization	10.2471/BLT.14.150276
139	Deribe et al.	2015	Epidemiology and Individual, Household and Geographical Risk Factors of Podoconiosis in Ethiopia: Results from the First Nationwide Mapping	The American Journal of Tropical Medicine and Hygiene	10.4269/ajtmh.14-0446
140	Deribe et al.	2015	Mapping and Modelling the Geographical Distribution and Environmental Limits of Podoconiosis in Ethiopia	PLoS neglected tropical diseases	10.1371/journal.pntd.0003946
141	Deribe et al.	2015	Epidemiology and individual, household and geographical risk factors of podoconiosis in Ethiopia: results from the first nationwide mapping	The American Journal of Tropical Medicine and Hygiene	10.4269/ajtmh.14-0446
142	Deribe et al.	2015	The feasibility of eliminating podoconiosis	Bulletin of the World Health Organization	10.2471/BLT.14.150276
143	Tora et al.	2016	Interpretations of education about gene-environment influences on health in rural Ethiopia: the context of a neglected tropical disease	INTERNATIONAL HEALTH	10.1093/inthealth/ihw016
144	Tora et al.	2016	Interpretations of education about gene-environment influences on health in rural Ethiopia: the context of a neglected tropical disease	INTERNATIONAL HEALTH	10.1093/inthealth/ihw016
145	Bekele et al.	2016	Burden assessment of podoconiosis in Wayu Tuka woreda, east Wollega zone, western Ethiopia: a community-based cross-sectional study	BMJ open	10.1136/bmjopen-2016-012308
146	Elias et al.	2016	Podoconiosis Prevalence and Its Associated Factors in Soddo Zuria District, Wolaita Zone, South Ethiopia		—
147	Tora et al.	2016	Interpretations of education about gene-environment influences on health in rural Ethiopia: the context of a neglected tropical disease	INTERNATIONAL HEALTH	10.1093/inthealth/ihw016
148	Tora et al.	2016	Interpretations of education about gene-environment influences on health in rural Ethiopia: the context of a neglected tropical disease	INTERNATIONAL HEALTH	10.1093/inthealth/ihw016
149	Tora et al.	2016	Interpretations of education about gene-environment influences on health in rural Ethiopia: the context of a neglected tropical disease	INTERNATIONAL HEALTH	10.1093/inthealth/ihw016
150	Brooks et al.	2017	A randomized controlled trial to evaluate the effect of a new skincare regimen on skin barrier function in those with podoconiosis in Ethiopia	The British Journal of Dermatology	10.1111/bjd.15543
151	Burn et al.	2017	Podoconiosis, trachomatous trichiasis and cataract in northern Ethiopia: A comparative cross sectional study	PLoS neglected tropical diseases	10.1371/journal.pntd.0005388
152	Tora et al.	2017	Health beliefs of school-age rural children in podoconiosis-affected families: A qualitative study in Southern Ethiopia	PLoS neglected tropical diseases	10.1371/journal.pntd.0005564
153	Deribe et al.	2017	Estimating the number of cases of podoconiosis in Ethiopia using geostatistical methods	Wellcome Open Research	10.12688/wellcomeopenres.12483.2
154	Deribe et al.	2017	The global atlas of podoconiosis	The Lancet Global Health	10.1016/S2214-109X(17)30140-7
155	Kihembo et al.	2017	Risk Factors for Podoconiosis: Kamwenge District, Western Uganda, September 2015	The American Journal of Tropical Medicine and Hygiene	10.4269/ajtmh.16-0932
156	Muli et al.	2017	Soil iron and aluminium concentrations and feet hygiene as possible predictors of Podoconiosis occurrence in Kenya	PLOS NEGLECTED TROPICAL DISEASES	10.1371/journal.pntd.0005864
157	Brooks et al.	2017	A randomized controlled trial to evaluate the effect of a new skincare regimen on skin barrier function in those with podoconiosis in Ethiopia	The British Journal of Dermatology	10.1111/bjd.15543
158	Burn et al.	2017	Podoconiosis, trachomatous trichiasis and cataract in northern Ethiopia: A comparative cross sectional study	PLoS neglected tropical diseases	10.1371/journal.pntd.0005388
159	Tora et al.	2017	Health beliefs of school-age rural children in podoconiosis-affected families: A qualitative study in Southern Ethiopia	PLoS neglected tropical diseases	10.1371/journal.pntd.0005564
160	Muli et al.	2017	Soil iron and aluminium concentrations and feet hygiene as possible predictors of Podoconiosis occurrence in Kenya	PLoS neglected tropical diseases	10.1371/journal.pntd.0005864
161	Deribe et al.	2017	Estimating the number of cases of podoconiosis in Ethiopia using geostatistical methods	Wellcome Open Research	10.12688/wellcomeopenres.12483.2
162	Deribe et al.	2017	The global atlas of podoconiosis	The Lancet Global Health	10.1016/S2214-109X(17)30140-7
163	Muli et al.	2017	Soil iron and aluminium concentrations and feet hygiene as possible predictors of Podoconiosis occurrence in Kenya	PLOS Neglected Tropical Diseases	10.1371/journal.pntd.0005864
164	Brooks et al.	2017	A randomized controlled trial to evaluate the effect of a new skincare regimen on skin barrier function in those with podoconiosis in Ethiopia	The British Journal of Dermatology	10.1111/bjd.15543
165	Burn et al.	2017	Podoconiosis, trachomatous trichiasis and cataract in northern Ethiopia: A comparative cross sectional study	PLoS neglected tropical diseases	10.1371/journal.pntd.0005388
166	Tora et al.	2017	Health beliefs of school-age rural children in podoconiosis-affected families: A qualitative study in Southern Ethiopia	PLoS neglected tropical diseases	10.1371/journal.pntd.0005564
167	Deribe et al.	2017	Estimating the number of cases of podoconiosis in Ethiopia using geostatistical methods	Wellcome Open Research	10.12688/wellcomeopenres.12483.2
168	Deribe et al.	2017	The global atlas of podoconiosis	The Lancet Global Health	10.1016/S2214-109X(17)30140-7
169	Brooks et al.	2017	A randomized controlled trial to evaluate the effect of a new skincare regimen on skin barrier function in those with podoconiosis in Ethiopia	The British Journal of Dermatology	10.1111/bjd.15543
170	Burn et al.	2017	Podoconiosis, trachomatous trichiasis and cataract in northern Ethiopia: A comparative cross sectional study	PLoS neglected tropical diseases	10.1371/journal.pntd.0005388
171	Tora et al.	2017	Health beliefs of school-age rural children in podoconiosis-affected families: A qualitative study in Southern Ethiopia	PLoS neglected tropical diseases	10.1371/journal.pntd.0005564
172	Deribe et al.	2017	Estimating the number of cases of podoconiosis in Ethiopia using geostatistical methods	Wellcome Open Research	10.12688/wellcomeopenres.12483.2
173	Deribe et al.	2017	The global atlas of podoconiosis	The Lancet Global Health	10.1016/S2214-109X(17)30140-7
174	Brooks et al.	2017	A randomized controlled trial to evaluate the effect of a new skincare regimen on skin barrier function in those with podoconiosis in Ethiopia	The British Journal of Dermatology	10.1111/bjd.15543
175	Burn et al.	2017	Podoconiosis, trachomatous trichiasis and cataract in northern Ethiopia: A comparative cross sectional study	PLoS neglected tropical diseases	10.1371/journal.pntd.0005388
176	Tora et al.	2017	Health beliefs of school-age rural children in podoconiosis-affected families: A qualitative study in Southern Ethiopia	PLoS neglected tropical diseases	10.1371/journal.pntd.0005564
177	Deribe et al.	2017	Estimating the number of cases of podoconiosis in Ethiopia using geostatistical methods	Wellcome Open Research	10.12688/wellcomeopenres.12483.2
178	Deribe et al.	2017	The global atlas of podoconiosis	The Lancet Global Health	10.1016/S2214-109X(17)30140-7
179	Muli et al.	2017	Soil iron and aluminium concentrations and feet hygiene as possible predictors of Podoconiosis occurrence in Kenya	PLOS NEGLECTED TROPICAL DISEASES	10.1371/journal.pntd.0005864
180	Kihembo et al.	2017	Risk Factors for Podoconiosis: Kamwenge District, Western Uganda, September 2015	The American Journal of Tropical Medicine and Hygiene	10.4269/ajtmh.16-0932
181	Deribe et al.	2018	Global epidemiology of podoconiosis: A systematic review	PLOS Neglected Tropical Diseases	10.1371/journal.pntd.0006324
182	Negussie et al.	2018	Lymphoedema management to prevent acute dermatolymphangioadenitis in podoconiosis in northern Ethiopia (GoLBeT): a pragmatic randomised controlled trial	The Lancet Global Health	10.1016/S2214-109X(18)30124-4
183	Negussie et al.	2018	Lymphoedema management to prevent acute dermatolymphangioadenitis in podoconiosis in northern Ethiopia (GoLBeT): a pragmatic randomised controlled trial	LANCET GLOBAL HEALTH	10.1016/S2214-109X(18)30124-4
184	Deribe et al.	2018	Global epidemiology of podoconiosis: A systematic review	PLOS NEGLECTED TROPICAL DISEASES	10.1371/journal.pntd.0006324
185	Shahvisi et al.	2018	A Human Right to Shoes? Establishing Rights and Duties in the Prevention and Treatment of Podoconiosis	HEALTH AND HUMAN RIGHTS	—
186	Engdawork et al.	2018	Rural youths' understanding of gene x environmental contributors to heritable health conditions: The case of podoconiosis in Ethiopia	PLOS NEGLECTED TROPICAL DISEASES	10.1371/journal.pntd.0006763
187	Deribe	2018	Podoconiosis today: challenges and opportunities	Transactions of The Royal Society of Tropical Medicine and Hygiene	10.1093/trstmh/try087
188	Kebede et al.	2018	Integrated morbidity mapping of lymphatic filariasis and podoconiosis cases in 20 co-endemic districts of Ethiopia	PLoS neglected tropical diseases	10.1371/journal.pntd.0006491
189	Deribe et al.	2018	Global epidemiology of podoconiosis: A systematic review	PLoS neglected tropical diseases	10.1371/journal.pntd.0006324
190	Deribe et al.	2018	Global epidemiology of podoconiosis: A systematic review	PLOS Neglected Tropical Diseases	10.1371/journal.pntd.0006324
191	Negussie et al.	2018	Lymphoedema management to prevent acute dermatolymphangioadenitis in podoconiosis in northern Ethiopia (GoLBeT): a pragmatic randomised controlled trial	The Lancet Global Health	10.1016/S2214-109X(18)30124-4
192	Negussie et al.	2018	Lymphoedema management to prevent acute dermatolymphangioadenitis in podoconiosis in northern Ethiopia (GoLBeT): a pragmatic randomised controlled trial	LANCET GLOBAL HEALTH	10.1016/S2214-109X(18)30124-4
193	Deribe et al.	2018	Global epidemiology of podoconiosis: A systematic review	PLOS NEGLECTED TROPICAL DISEASES	10.1371/journal.pntd.0006324
194	Shahvisi et al.	2018	A Human Right to Shoes? Establishing Rights and Duties in the Prevention and Treatment of Podoconiosis	HEALTH AND HUMAN RIGHTS	—
195	Engdawork et al.	2018	Rural youths' understanding of gene x environmental contributors to heritable health conditions: The case of podoconiosis in Ethiopia	PLOS NEGLECTED TROPICAL DISEASES	10.1371/journal.pntd.0006763
196	Deribe	2018	Podoconiosis today: challenges and opportunities	Transactions of The Royal Society of Tropical Medicine and Hygiene	10.1093/trstmh/try087
197	Kebede et al.	2018	Integrated morbidity mapping of lymphatic filariasis and podoconiosis cases in 20 co-endemic districts of Ethiopia	PLoS neglected tropical diseases	10.1371/journal.pntd.0006491
198	Deribe et al.	2018	Global epidemiology of podoconiosis: A systematic review	PLoS neglected tropical diseases	10.1371/journal.pntd.0006324
199	Negussie et al.	2018	Lymphoedema management to prevent acute dermatolymphangioadenitis in podoconiosis in northern Ethiopia (GoLBeT): a pragmatic randomised controlled trial	The Lancet Global Health	10.1016/S2214-109X(18)30124-4
200	Deribe et al.	2018	Global epidemiology of podoconiosis: A systematic review	PLOS Neglected Tropical Diseases	10.1371/journal.pntd.0006324
201	Deribe et al.	2018	Global epidemiology of podoconiosis: A systematic review	PLOS Neglected Tropical Diseases	10.1371/journal.pntd.0006324
202	Deribe et al.	2018	Global epidemiology of podoconiosis: A systematic review	PLOS Neglected Tropical Diseases	10.1371/journal.pntd.0006324
203	Negussie et al.	2018	Lymphoedema management to prevent acute dermatolymphangioadenitis in podoconiosis in northern Ethiopia (GoLBeT): a pragmatic randomised controlled trial	The Lancet Global Health	10.1016/S2214-109X(18)30124-4
204	Negussie et al.	2018	Lymphoedema management to prevent acute dermatolymphangioadenitis in podoconiosis in northern Ethiopia (GoLBeT): a pragmatic randomised controlled trial	LANCET GLOBAL HEALTH	10.1016/S2214-109X(18)30124-4
205	Deribe et al.	2018	Global epidemiology of podoconiosis: A systematic review	PLOS NEGLECTED TROPICAL DISEASES	10.1371/journal.pntd.0006324
206	Shahvisi et al.	2018	A Human Right to Shoes? Establishing Rights and Duties in the Prevention and Treatment of Podoconiosis	HEALTH AND HUMAN RIGHTS	—
207	Engdawork et al.	2018	Rural youths' understanding of gene x environmental contributors to heritable health conditions: The case of podoconiosis in Ethiopia	PLOS NEGLECTED TROPICAL DISEASES	10.1371/journal.pntd.0006763
208	Negussie et al.	2018	Lymphoedema management to prevent acute dermatolymphangioadenitis in podoconiosis in northern Ethiopia (GoLBeT): a pragmatic randomised controlled trial	The Lancet Global Health	10.1016/S2214-109X(18)30124-4
209	Deribe	2018	Podoconiosis today: challenges and opportunities	Transactions of The Royal Society of Tropical Medicine and Hygiene	10.1093/trstmh/try087
210	Deribe et al.	2018	Global epidemiology of podoconiosis: A systematic review	PLOS Neglected Tropical Diseases	10.1371/journal.pntd.0006324
211	Kebede et al.	2018	Integrated morbidity mapping of lymphatic filariasis and podoconiosis cases in 20 co-endemic districts of Ethiopia	PLoS neglected tropical diseases	10.1371/journal.pntd.0006491
212	Deribe et al.	2018	Global epidemiology of podoconiosis: A systematic review	PLoS neglected tropical diseases	10.1371/journal.pntd.0006324
213	Deribe et al.	2018	Global epidemiology of podoconiosis: A systematic review	PLOS Neglected Tropical Diseases	10.1371/journal.pntd.0006324
214	Deribe et al.	2018	Global epidemiology of podoconiosis: A systematic review	PLOS Neglected Tropical Diseases	10.1371/journal.pntd.0006324
215	Negussie et al.	2018	Lymphoedema management to prevent acute dermatolymphangioadenitis in podoconiosis in northern Ethiopia (GoLBeT): a pragmatic randomised controlled trial	The Lancet Global Health	10.1016/S2214-109X(18)30124-4
216	Negussie et al.	2018	Lymphoedema management to prevent acute dermatolymphangioadenitis in podoconiosis in northern Ethiopia (GoLBeT): a pragmatic randomised controlled trial	LANCET GLOBAL HEALTH	10.1016/S2214-109X(18)30124-4
217	Deribe et al.	2018	Global epidemiology of podoconiosis: A systematic review	PLOS NEGLECTED TROPICAL DISEASES	10.1371/journal.pntd.0006324
218	Shahvisi et al.	2018	A Human Right to Shoes? Establishing Rights and Duties in the Prevention and Treatment of Podoconiosis	HEALTH AND HUMAN RIGHTS	—
219	Engdawork et al.	2018	Rural youths' understanding of gene x environmental contributors to heritable health conditions: The case of podoconiosis in Ethiopia	PLOS NEGLECTED TROPICAL DISEASES	10.1371/journal.pntd.0006763
220	Negussie et al.	2018	Lymphoedema management to prevent acute dermatolymphangioadenitis in podoconiosis in northern Ethiopia (GoLBeT): a pragmatic randomised controlled trial	The Lancet Global Health	10.1016/S2214-109X(18)30124-4
221	Deribe	2018	Podoconiosis today: challenges and opportunities	Transactions of The Royal Society of Tropical Medicine and Hygiene	10.1093/trstmh/try087
222	Deribe et al.	2018	Global epidemiology of podoconiosis: A systematic review	PLOS Neglected Tropical Diseases	10.1371/journal.pntd.0006324
223	Kebede et al.	2018	Integrated morbidity mapping of lymphatic filariasis and podoconiosis cases in 20 co-endemic districts of Ethiopia	PLoS neglected tropical diseases	10.1371/journal.pntd.0006491
224	Deribe et al.	2018	Global epidemiology of podoconiosis: A systematic review	PLoS neglected tropical diseases	10.1371/journal.pntd.0006324
225	Deribe et al.	2018	Global epidemiology of podoconiosis: A systematic review	PLOS Neglected Tropical Diseases	10.1371/journal.pntd.0006324
226	Deribe et al.	2018	Global epidemiology of podoconiosis: A systematic review	PLOS Neglected Tropical Diseases	10.1371/journal.pntd.0006324
227	Negussie et al.	2018	Lymphoedema management to prevent acute dermatolymphangioadenitis in podoconiosis in northern Ethiopia (GoLBeT): a pragmatic randomised controlled trial	The Lancet Global Health	10.1016/S2214-109X(18)30124-4
228	Negussie et al.	2018	Lymphoedema management to prevent acute dermatolymphangioadenitis in podoconiosis in northern Ethiopia (GoLBeT): a pragmatic randomised controlled trial	LANCET GLOBAL HEALTH	10.1016/S2214-109X(18)30124-4
229	Deribe et al.	2018	Global epidemiology of podoconiosis: A systematic review	PLOS NEGLECTED TROPICAL DISEASES	10.1371/journal.pntd.0006324
230	Shahvisi et al.	2018	A Human Right to Shoes? Establishing Rights and Duties in the Prevention and Treatment of Podoconiosis	HEALTH AND HUMAN RIGHTS	—
231	Engdawork et al.	2018	Rural youths' understanding of gene x environmental contributors to heritable health conditions: The case of podoconiosis in Ethiopia	PLOS NEGLECTED TROPICAL DISEASES	10.1371/journal.pntd.0006763
232	Negussie et al.	2018	Lymphoedema management to prevent acute dermatolymphangioadenitis in podoconiosis in northern Ethiopia (GoLBeT): a pragmatic randomised controlled trial	The Lancet Global Health	10.1016/S2214-109X(18)30124-4
233	Deribe	2018	Podoconiosis today: challenges and opportunities	Transactions of The Royal Society of Tropical Medicine and Hygiene	10.1093/trstmh/try087
234	Deribe et al.	2018	Global epidemiology of podoconiosis: A systematic review	PLOS Neglected Tropical Diseases	10.1371/journal.pntd.0006324
235	Kebede et al.	2018	Integrated morbidity mapping of lymphatic filariasis and podoconiosis cases in 20 co-endemic districts of Ethiopia	PLoS neglected tropical diseases	10.1371/journal.pntd.0006491
236	Deribe et al.	2018	Global epidemiology of podoconiosis: A systematic review	PLoS neglected tropical diseases	10.1371/journal.pntd.0006324
237	Deribe et al.	2018	Global epidemiology of podoconiosis: A systematic review	PLOS Neglected Tropical Diseases	10.1371/journal.pntd.0006324
238	Negussie et al.	2018	Lymphoedema management to prevent acute dermatolymphangioadenitis in podoconiosis in northern Ethiopia (GoLBeT): a pragmatic randomised controlled trial	The Lancet Global Health	10.1016/S2214-109X(18)30124-4
239	Deribe et al.	2018	Global epidemiology of podoconiosis: A systematic review	PLOS Neglected Tropical Diseases	10.1371/journal.pntd.0006324
240	Deribe et al.	2018	Global epidemiology of podoconiosis: A systematic review	PLOS Neglected Tropical Diseases	10.1371/journal.pntd.0006324
241	Phillips et al.	2019	The impact of acute adenolymphangitis in podoconiosis on caregivers: A case study in Wayu Tuka woreda, Oromia, Western Ethiopia. ‘If she was healthy, I would be free.’	PLoS Neglected Tropical Diseases	10.1371/journal.pntd.0007487
242	Hounsome et al.	2019	Cost-effectiveness and social outcomes of a community-based treatment for podoconiosis lymphoedema in the East Gojjam zone, Ethiopia	PLOS Neglected Tropical Diseases	10.1371/journal.pntd.0007780
243	Phillips et al.	2019	The impact of acute adenolymphangitis in podoconiosis on caregivers: A case study in Wayu Tuka woreda, Oromia, Western Ethiopia. 'If she was healthy, I would be free.'	PLoS neglected tropical diseases	10.1371/journal.pntd.0007487
244	Hounsome et al.	2019	Cost-effectiveness and social outcomes of a community-based treatment for podoconiosis lymphoedema in the East Gojjam zone, Ethiopia	PLoS neglected tropical diseases	10.1371/journal.pntd.0007780
245	Deribe et al.	2019	Geographical distribution and prevalence of podoconiosis in Rwanda: a cross-sectional country-wide survey	The Lancet Global Health	10.1016/S2214-109X(19)30072-5
246	Dejene et al.	2019	Community based cross sectional study of podoconiosis and associated factors in Dano district, Central Ethiopia	PLOS NEGLECTED TROPICAL DISEASES	10.1371/journal.pntd.0007050
247	Phillips et al.	2019	The impact of acute adenolymphangitis in podoconiosis on caregivers: A case study in Wayu Tuka woreda, Oromia, Western Ethiopia. ‘If she was healthy, I would be free.’	PLoS Neglected Tropical Diseases	10.1371/journal.pntd.0007487
248	Hounsome et al.	2019	Cost-effectiveness and social outcomes of a community-based treatment for podoconiosis lymphoedema in the East Gojjam zone, Ethiopia	PLOS Neglected Tropical Diseases	10.1371/journal.pntd.0007780
249	Phillips et al.	2019	The impact of acute adenolymphangitis in podoconiosis on caregivers: A case study in Wayu Tuka woreda, Oromia, Western Ethiopia. 'If she was healthy, I would be free.'	PLoS neglected tropical diseases	10.1371/journal.pntd.0007487
250	Deribe et al.	2019	Mapping the global distribution of podoconiosis: Applying an evidence consensus approach	PLoS neglected tropical diseases	10.1371/journal.pntd.0007925
251	Dejene et al.	2019	Community based cross sectional study of podoconiosis and associated factors in Dano district, Central Ethiopia	PLoS neglected tropical diseases	10.1371/journal.pntd.0007050
252	Hounsome et al.	2019	Cost-effectiveness and social outcomes of a community-based treatment for podoconiosis lymphoedema in the East Gojjam zone, Ethiopia	PLoS neglected tropical diseases	10.1371/journal.pntd.0007780
253	Deribe et al.	2019	Geographical distribution and prevalence of podoconiosis in Rwanda: a cross-sectional country-wide survey	The Lancet Global Health	10.1016/S2214-109X(19)30072-5
254	Dejene et al.	2019	Community based cross sectional study of podoconiosis and associated factors in Dano district, Central Ethiopia	PLOS Neglected Tropical Diseases	10.1371/journal.pntd.0007050
255	Phillips et al.	2019	The impact of acute adenolymphangitis in podoconiosis on caregivers: A case study in Wayu Tuka woreda, Oromia, Western Ethiopia. ‘If she was healthy, I would be free.’	PLoS Neglected Tropical Diseases	10.1371/journal.pntd.0007487
256	Hounsome et al.	2019	Cost-effectiveness and social outcomes of a community-based treatment for podoconiosis lymphoedema in the East Gojjam zone, Ethiopia	PLOS Neglected Tropical Diseases	10.1371/journal.pntd.0007780
257	Phillips et al.	2019	The impact of acute adenolymphangitis in podoconiosis on caregivers: A case study in Wayu Tuka woreda, Oromia, Western Ethiopia. 'If she was healthy, I would be free.'	PLoS neglected tropical diseases	10.1371/journal.pntd.0007487
258	Hounsome et al.	2019	Cost-effectiveness and social outcomes of a community-based treatment for podoconiosis lymphoedema in the East Gojjam zone, Ethiopia	PLoS neglected tropical diseases	10.1371/journal.pntd.0007780
259	Phillips et al.	2019	The impact of acute adenolymphangitis in podoconiosis on caregivers: A case study in Wayu Tuka woreda, Oromia, Western Ethiopia. ‘If she was healthy, I would be free.’	PLoS Neglected Tropical Diseases	10.1371/journal.pntd.0007487
260	Hounsome et al.	2019	Cost-effectiveness and social outcomes of a community-based treatment for podoconiosis lymphoedema in the East Gojjam zone, Ethiopia	PLOS Neglected Tropical Diseases	10.1371/journal.pntd.0007780
261	Phillips et al.	2019	The impact of acute adenolymphangitis in podoconiosis on caregivers: A case study in Wayu Tuka woreda, Oromia, Western Ethiopia. 'If she was healthy, I would be free.'	PLoS neglected tropical diseases	10.1371/journal.pntd.0007487
262	Hounsome et al.	2019	Cost-effectiveness and social outcomes of a community-based treatment for podoconiosis lymphoedema in the East Gojjam zone, Ethiopia	PLoS neglected tropical diseases	10.1371/journal.pntd.0007780
263	Phillips et al.	2019	The impact of acute adenolymphangitis in podoconiosis on caregivers: A case study in Wayu Tuka woreda, Oromia, Western Ethiopia. ‘If she was healthy, I would be free.’	PLoS Neglected Tropical Diseases	10.1371/journal.pntd.0007487
264	Hounsome et al.	2019	Cost-effectiveness and social outcomes of a community-based treatment for podoconiosis lymphoedema in the East Gojjam zone, Ethiopia	PLOS Neglected Tropical Diseases	10.1371/journal.pntd.0007780
265	Phillips et al.	2019	The impact of acute adenolymphangitis in podoconiosis on caregivers: A case study in Wayu Tuka woreda, Oromia, Western Ethiopia. 'If she was healthy, I would be free.'	PLoS neglected tropical diseases	10.1371/journal.pntd.0007487
266	Hounsome et al.	2019	Cost-effectiveness and social outcomes of a community-based treatment for podoconiosis lymphoedema in the East Gojjam zone, Ethiopia	PLoS neglected tropical diseases	10.1371/journal.pntd.0007780
267	Dejene et al.	2019	Community based cross sectional study of podoconiosis and associated factors in Dano district, Central Ethiopia	PLOS NEGLECTED TROPICAL DISEASES	10.1371/journal.pntd.0007050
268	Hounsome et al.	2020	Economic assessment of a community-based care package for people with lower limb disorder caused by lymphatic filariasis, podoconiosis and leprosy in Ethiopia	Transactions of The Royal Society of Tropical Medicine and Hygiene	10.1093/trstmh/traa111
269	Hounsome et al.	2020	Economic assessment of a community-based care package for people with lower limb disorder caused by lymphatic filariasis, podoconiosis and leprosy in Ethiopia	TRANSACTIONS OF THE ROYAL SOCIETY OF TROPICAL MEDICINE AND HYGIENE	10.1093/trstmh/traa111
270	Enbiale et al.	2020	Is vitiligo associated with wearing plastic shoes in a podoconiosis endemic region of Ethiopia?	JOURNAL OF INFECTION IN DEVELOPING COUNTRIES	10.3855/jidc.11705
271	Hounsome et al.	2020	Economic assessment of a community-based care package for people with lower limb disorder caused by lymphatic filariasis, podoconiosis and leprosy in Ethiopia	Transactions of The Royal Society of Tropical Medicine and Hygiene	10.1093/trstmh/traa111
272	Simpson et al.	2020	Developing consensus of evidence to target case finding surveys for podoconiosis: a potentially forgotten disease in India	Transactions of the Royal Society of Tropical Medicine and Hygiene	10.1093/trstmh/traa064
273	Cremers et al.	2020	Using ethnographic film in tackling podoconiosis	Transactions of the Royal Society of Tropical Medicine and Hygiene	10.1093/trstmh/traa098
274	Bikorimana et al.	2020	Individual and familial characteristics of patients with podoconiosis attending a clinic in Musanze District, Rwanda: A retrospective study	Transactions of the Royal Society of Tropical Medicine and Hygiene	10.1093/trstmh/traa068
275	Semrau et al.	2020	High levels of depressive symptoms among people with lower limb lymphoedema in Rwanda: a cross-sectional study	Transactions of the Royal Society of Tropical Medicine and Hygiene	10.1093/trstmh/traa139
276	Van't Noordende et al.	2020	An exploration of family quality of life in persons with leprosy-, lymphatic filariasis- and podoconiosis-related disabilities and their family members in Ethiopia	Transactions of the Royal Society of Tropical Medicine and Hygiene	10.1093/trstmh/traa090
277	Masraf et al.	2020	Excess mortality among people with podoconiosis: secondary analysis of two Ethiopian cohorts	Transactions of the Royal Society of Tropical Medicine and Hygiene	10.1093/trstmh/traa150
278	Hounsome et al.	2020	Economic assessment of a community-based care package for people with lower limb disorder caused by lymphatic filariasis, podoconiosis and leprosy in Ethiopia	Transactions of the Royal Society of Tropical Medicine and Hygiene	10.1093/trstmh/traa111
279	Alcantara et al.	2020	Multiplexed gene expression analysis of HLA class II-associated podoconiosis implicates chronic immune activation in its pathogenesis	Transactions of the Royal Society of Tropical Medicine and Hygiene	10.1093/trstmh/traa107
280	Fowler et al.	2020	'Far from the views of decision-makers': podoconiosis instruction at medical schools across endemic countries in Africa	Transactions of the Royal Society of Tropical Medicine and Hygiene	10.1093/trstmh/traa089
281	Engdawork et al.	2020	A cross-sectional survey to assess the risk factors associated with stigmatizing attitudes towards patients with podoconiosis among rural youth in southern Ethiopia	Transactions of the Royal Society of Tropical Medicine and Hygiene	10.1093/trstmh/traa091
282	Ali et al.	2020	A cross-sectional study to evaluate depression and quality of life among patients with lymphoedema due to podoconiosis, lymphatic filariasis and leprosy	Transactions of the Royal Society of Tropical Medicine and Hygiene	10.1093/trstmh/traa130
283	Bayisenge et al.	2020	Podoconiosis in Rwanda: Knowledge, attitudes and practices among health professionals and environmental officers	PLoS neglected tropical diseases	10.1371/journal.pntd.0008740
284	Caprioli et al.	2020	Quantifying the socio-economic impact of leg lymphoedema on patient caregivers in a lymphatic filariasis and podoconiosis co-endemic district of Ethiopia	PLoS neglected tropical diseases	10.1371/journal.pntd.0008058
285	Hounsome et al.	2020	Economic assessment of a community-based care package for people with lower limb disorder caused by lymphatic filariasis, podoconiosis and leprosy in Ethiopia	Transactions of The Royal Society of Tropical Medicine and Hygiene	10.1093/trstmh/traa111
286	Hounsome et al.	2020	Economic assessment of a community-based care package for people with lower limb disorder caused by lymphatic filariasis, podoconiosis and leprosy in Ethiopia	TRANSACTIONS OF THE ROYAL SOCIETY OF TROPICAL MEDICINE AND HYGIENE	10.1093/trstmh/traa111
287	Enbiale et al.	2020	Is vitiligo associated with wearing plastic shoes in a podoconiosis endemic region of Ethiopia?	JOURNAL OF INFECTION IN DEVELOPING COUNTRIES	10.3855/jidc.11705
288	Deribe et al.	2020	The health and economic burden of podoconiosis in Ethiopia	Transactions of the Royal Society of Tropical Medicine and Hygiene	10.1093/trstmh/traa003
289	Hounsome et al.	2020	Economic assessment of a community-based care package for people with lower limb disorder caused by lymphatic filariasis, podoconiosis and leprosy in Ethiopia	Transactions of The Royal Society of Tropical Medicine and Hygiene	10.1093/trstmh/traa111
290	Deribe et al.	2020	Predicting the environmental suitability and population at risk of podoconiosis in Africa	PLoS neglected tropical diseases	10.1371/journal.pntd.0008616
291	Deribe et al.	2020	Predicting the environmental suitability and population at risk of podoconiosis in Africa	PLoS Neglected Tropical Diseases	10.1371/journal.pntd.0008616
292	Deribe et al.	2020	Podoconiosis: key priorities for research and implementation	Transactions of The Royal Society of Tropical Medicine and Hygiene	10.1093/trstmh/traa094
293	Deribe et al.	2020	Podoconiosis: key priorities for research and implementation	Transactions of the Royal Society of Tropical Medicine and Hygiene	10.1093/trstmh/traa094
294	Simpson et al.	2020	Developing consensus of evidence to target case finding surveys for podoconiosis: a potentially forgotten disease in India	Transactions of the Royal Society of Tropical Medicine and Hygiene	10.1093/trstmh/traa064
295	Cremers et al.	2020	Using ethnographic film in tackling podoconiosis	Transactions of the Royal Society of Tropical Medicine and Hygiene	10.1093/trstmh/traa098
296	Bikorimana et al.	2020	Individual and familial characteristics of patients with podoconiosis attending a clinic in Musanze District, Rwanda: A retrospective study	Transactions of the Royal Society of Tropical Medicine and Hygiene	10.1093/trstmh/traa068
297	Semrau et al.	2020	High levels of depressive symptoms among people with lower limb lymphoedema in Rwanda: a cross-sectional study	Transactions of the Royal Society of Tropical Medicine and Hygiene	10.1093/trstmh/traa139
298	Van't Noordende et al.	2020	An exploration of family quality of life in persons with leprosy-, lymphatic filariasis- and podoconiosis-related disabilities and their family members in Ethiopia	Transactions of the Royal Society of Tropical Medicine and Hygiene	10.1093/trstmh/traa090
299	Masraf et al.	2020	Excess mortality among people with podoconiosis: secondary analysis of two Ethiopian cohorts	Transactions of the Royal Society of Tropical Medicine and Hygiene	10.1093/trstmh/traa150
300	Hounsome et al.	2020	Economic assessment of a community-based care package for people with lower limb disorder caused by lymphatic filariasis, podoconiosis and leprosy in Ethiopia	Transactions of the Royal Society of Tropical Medicine and Hygiene	10.1093/trstmh/traa111
301	Deribe et al.	2020	Developing and validating a clinical algorithm for the diagnosis of podoconiosis	Transactions of the Royal Society of Tropical Medicine and Hygiene	10.1093/trstmh/traa074
302	Alcantara et al.	2020	Multiplexed gene expression analysis of HLA class II-associated podoconiosis implicates chronic immune activation in its pathogenesis	Transactions of the Royal Society of Tropical Medicine and Hygiene	10.1093/trstmh/traa107
303	Fowler et al.	2020	'Far from the views of decision-makers': podoconiosis instruction at medical schools across endemic countries in Africa	Transactions of the Royal Society of Tropical Medicine and Hygiene	10.1093/trstmh/traa089
304	Engdawork et al.	2020	A cross-sectional survey to assess the risk factors associated with stigmatizing attitudes towards patients with podoconiosis among rural youth in southern Ethiopia	Transactions of the Royal Society of Tropical Medicine and Hygiene	10.1093/trstmh/traa091
305	Ali et al.	2020	A cross-sectional study to evaluate depression and quality of life among patients with lymphoedema due to podoconiosis, lymphatic filariasis and leprosy	Transactions of the Royal Society of Tropical Medicine and Hygiene	10.1093/trstmh/traa130
306	Bayisenge et al.	2020	Podoconiosis in Rwanda: Knowledge, attitudes and practices among health professionals and environmental officers	PLoS neglected tropical diseases	10.1371/journal.pntd.0008740
307	Caprioli et al.	2020	Quantifying the socio-economic impact of leg lymphoedema on patient caregivers in a lymphatic filariasis and podoconiosis co-endemic district of Ethiopia	PLoS neglected tropical diseases	10.1371/journal.pntd.0008058
308	Getie et al.	2020	Magnitude of Podoconiosis and Its Associated Factors among an Adult Population in Waghmra Zone, Ethiopia: A Cross-Sectional Study	BioMed Research International	10.1155/2020/9107562
309	Simpson et al.	2020	Developing consensus of evidence to target case finding surveys for podoconiosis: a potentially forgotten disease in India	Transactions of the Royal Society of Tropical Medicine and Hygiene	10.1093/trstmh/traa064
310	Cremers et al.	2020	Using ethnographic film in tackling podoconiosis	Transactions of the Royal Society of Tropical Medicine and Hygiene	10.1093/trstmh/traa098
311	Bikorimana et al.	2020	Individual and familial characteristics of patients with podoconiosis attending a clinic in Musanze District, Rwanda: A retrospective study	Transactions of the Royal Society of Tropical Medicine and Hygiene	10.1093/trstmh/traa068
312	Semrau et al.	2020	High levels of depressive symptoms among people with lower limb lymphoedema in Rwanda: a cross-sectional study	Transactions of the Royal Society of Tropical Medicine and Hygiene	10.1093/trstmh/traa139
313	Van't Noordende et al.	2020	An exploration of family quality of life in persons with leprosy-, lymphatic filariasis- and podoconiosis-related disabilities and their family members in Ethiopia	Transactions of the Royal Society of Tropical Medicine and Hygiene	10.1093/trstmh/traa090
314	Masraf et al.	2020	Excess mortality among people with podoconiosis: secondary analysis of two Ethiopian cohorts	Transactions of the Royal Society of Tropical Medicine and Hygiene	10.1093/trstmh/traa150
315	Hounsome et al.	2020	Economic assessment of a community-based care package for people with lower limb disorder caused by lymphatic filariasis, podoconiosis and leprosy in Ethiopia	Transactions of the Royal Society of Tropical Medicine and Hygiene	10.1093/trstmh/traa111
316	Hounsome et al.	2020	Economic assessment of a community-based care package for people with lower limb disorder caused by lymphatic filariasis, podoconiosis and leprosy in Ethiopia	Transactions of The Royal Society of Tropical Medicine and Hygiene	10.1093/trstmh/traa111
317	Hounsome et al.	2020	Economic assessment of a community-based care package for people with lower limb disorder caused by lymphatic filariasis, podoconiosis and leprosy in Ethiopia	TRANSACTIONS OF THE ROYAL SOCIETY OF TROPICAL MEDICINE AND HYGIENE	10.1093/trstmh/traa111
318	Enbiale et al.	2020	Is vitiligo associated with wearing plastic shoes in a podoconiosis endemic region of Ethiopia?	JOURNAL OF INFECTION IN DEVELOPING COUNTRIES	10.3855/jidc.11705
319	Hounsome et al.	2020	Economic assessment of a community-based care package for people with lower limb disorder caused by lymphatic filariasis, podoconiosis and leprosy in Ethiopia	Transactions of The Royal Society of Tropical Medicine and Hygiene	10.1093/trstmh/traa111
320	Simpson et al.	2020	Developing consensus of evidence to target case finding surveys for podoconiosis: a potentially forgotten disease in India	Transactions of the Royal Society of Tropical Medicine and Hygiene	10.1093/trstmh/traa064
321	Cremers et al.	2020	Using ethnographic film in tackling podoconiosis	Transactions of the Royal Society of Tropical Medicine and Hygiene	10.1093/trstmh/traa098
322	Bikorimana et al.	2020	Individual and familial characteristics of patients with podoconiosis attending a clinic in Musanze District, Rwanda: A retrospective study	Transactions of the Royal Society of Tropical Medicine and Hygiene	10.1093/trstmh/traa068
323	Semrau et al.	2020	High levels of depressive symptoms among people with lower limb lymphoedema in Rwanda: a cross-sectional study	Transactions of the Royal Society of Tropical Medicine and Hygiene	10.1093/trstmh/traa139
324	Van't Noordende et al.	2020	An exploration of family quality of life in persons with leprosy-, lymphatic filariasis- and podoconiosis-related disabilities and their family members in Ethiopia	Transactions of the Royal Society of Tropical Medicine and Hygiene	10.1093/trstmh/traa090
325	Masraf et al.	2020	Excess mortality among people with podoconiosis: secondary analysis of two Ethiopian cohorts	Transactions of the Royal Society of Tropical Medicine and Hygiene	10.1093/trstmh/traa150
326	Hounsome et al.	2020	Economic assessment of a community-based care package for people with lower limb disorder caused by lymphatic filariasis, podoconiosis and leprosy in Ethiopia	Transactions of the Royal Society of Tropical Medicine and Hygiene	10.1093/trstmh/traa111
327	Simpson et al.	2020	Developing consensus of evidence to target case finding surveys for podoconiosis: a potentially forgotten disease in India	Transactions of the Royal Society of Tropical Medicine and Hygiene	10.1093/trstmh/traa064
328	Cremers et al.	2020	Using ethnographic film in tackling podoconiosis	Transactions of the Royal Society of Tropical Medicine and Hygiene	10.1093/trstmh/traa098
329	Bikorimana et al.	2020	Individual and familial characteristics of patients with podoconiosis attending a clinic in Musanze District, Rwanda: A retrospective study	Transactions of the Royal Society of Tropical Medicine and Hygiene	10.1093/trstmh/traa068
330	Semrau et al.	2020	High levels of depressive symptoms among people with lower limb lymphoedema in Rwanda: a cross-sectional study	Transactions of the Royal Society of Tropical Medicine and Hygiene	10.1093/trstmh/traa139
331	Van't Noordende et al.	2020	An exploration of family quality of life in persons with leprosy-, lymphatic filariasis- and podoconiosis-related disabilities and their family members in Ethiopia	Transactions of the Royal Society of Tropical Medicine and Hygiene	10.1093/trstmh/traa090
332	Masraf et al.	2020	Excess mortality among people with podoconiosis: secondary analysis of two Ethiopian cohorts	Transactions of the Royal Society of Tropical Medicine and Hygiene	10.1093/trstmh/traa150
333	Hounsome et al.	2020	Economic assessment of a community-based care package for people with lower limb disorder caused by lymphatic filariasis, podoconiosis and leprosy in Ethiopia	Transactions of the Royal Society of Tropical Medicine and Hygiene	10.1093/trstmh/traa111
334	Alcantara et al.	2020	Multiplexed gene expression analysis of HLA class II-associated podoconiosis implicates chronic immune activation in its pathogenesis	Transactions of the Royal Society of Tropical Medicine and Hygiene	10.1093/trstmh/traa107
335	Fowler et al.	2020	'Far from the views of decision-makers': podoconiosis instruction at medical schools across endemic countries in Africa	Transactions of the Royal Society of Tropical Medicine and Hygiene	10.1093/trstmh/traa089
336	Engdawork et al.	2020	A cross-sectional survey to assess the risk factors associated with stigmatizing attitudes towards patients with podoconiosis among rural youth in southern Ethiopia	Transactions of the Royal Society of Tropical Medicine and Hygiene	10.1093/trstmh/traa091
337	Ali et al.	2020	A cross-sectional study to evaluate depression and quality of life among patients with lymphoedema due to podoconiosis, lymphatic filariasis and leprosy	Transactions of the Royal Society of Tropical Medicine and Hygiene	10.1093/trstmh/traa130
338	Bayisenge et al.	2020	Podoconiosis in Rwanda: Knowledge, attitudes and practices among health professionals and environmental officers	PLoS neglected tropical diseases	10.1371/journal.pntd.0008740
339	Caprioli et al.	2020	Quantifying the socio-economic impact of leg lymphoedema on patient caregivers in a lymphatic filariasis and podoconiosis co-endemic district of Ethiopia	PLoS neglected tropical diseases	10.1371/journal.pntd.0008058
340	Hounsome et al.	2020	Economic assessment of a community-based care package for people with lower limb disorder caused by lymphatic filariasis, podoconiosis and leprosy in Ethiopia	Transactions of The Royal Society of Tropical Medicine and Hygiene	10.1093/trstmh/traa111
341	Hounsome et al.	2020	Economic assessment of a community-based care package for people with lower limb disorder caused by lymphatic filariasis, podoconiosis and leprosy in Ethiopia	TRANSACTIONS OF THE ROYAL SOCIETY OF TROPICAL MEDICINE AND HYGIENE	10.1093/trstmh/traa111
342	Enbiale et al.	2020	Is vitiligo associated with wearing plastic shoes in a podoconiosis endemic region of Ethiopia?	JOURNAL OF INFECTION IN DEVELOPING COUNTRIES	10.3855/jidc.11705
343	Hounsome et al.	2020	Economic assessment of a community-based care package for people with lower limb disorder caused by lymphatic filariasis, podoconiosis and leprosy in Ethiopia	Transactions of The Royal Society of Tropical Medicine and Hygiene	10.1093/trstmh/traa111
344	Simpson et al.	2020	Developing consensus of evidence to target case finding surveys for podoconiosis: a potentially forgotten disease in India	Transactions of the Royal Society of Tropical Medicine and Hygiene	10.1093/trstmh/traa064
345	Cremers et al.	2020	Using ethnographic film in tackling podoconiosis	Transactions of the Royal Society of Tropical Medicine and Hygiene	10.1093/trstmh/traa098
346	Bikorimana et al.	2020	Individual and familial characteristics of patients with podoconiosis attending a clinic in Musanze District, Rwanda: A retrospective study	Transactions of the Royal Society of Tropical Medicine and Hygiene	10.1093/trstmh/traa068
347	Semrau et al.	2020	High levels of depressive symptoms among people with lower limb lymphoedema in Rwanda: a cross-sectional study	Transactions of the Royal Society of Tropical Medicine and Hygiene	10.1093/trstmh/traa139
348	Van't Noordende et al.	2020	An exploration of family quality of life in persons with leprosy-, lymphatic filariasis- and podoconiosis-related disabilities and their family members in Ethiopia	Transactions of the Royal Society of Tropical Medicine and Hygiene	10.1093/trstmh/traa090
349	Masraf et al.	2020	Excess mortality among people with podoconiosis: secondary analysis of two Ethiopian cohorts	Transactions of the Royal Society of Tropical Medicine and Hygiene	10.1093/trstmh/traa150
350	Hounsome et al.	2020	Economic assessment of a community-based care package for people with lower limb disorder caused by lymphatic filariasis, podoconiosis and leprosy in Ethiopia	Transactions of the Royal Society of Tropical Medicine and Hygiene	10.1093/trstmh/traa111
351	Simpson et al.	2020	Developing consensus of evidence to target case finding surveys for podoconiosis: a potentially forgotten disease in India	Transactions of the Royal Society of Tropical Medicine and Hygiene	10.1093/trstmh/traa064
352	Cremers et al.	2020	Using ethnographic film in tackling podoconiosis	Transactions of the Royal Society of Tropical Medicine and Hygiene	10.1093/trstmh/traa098
353	Bikorimana et al.	2020	Individual and familial characteristics of patients with podoconiosis attending a clinic in Musanze District, Rwanda: A retrospective study	Transactions of the Royal Society of Tropical Medicine and Hygiene	10.1093/trstmh/traa068
354	Semrau et al.	2020	High levels of depressive symptoms among people with lower limb lymphoedema in Rwanda: a cross-sectional study	Transactions of the Royal Society of Tropical Medicine and Hygiene	10.1093/trstmh/traa139
355	Van't Noordende et al.	2020	An exploration of family quality of life in persons with leprosy-, lymphatic filariasis- and podoconiosis-related disabilities and their family members in Ethiopia	Transactions of the Royal Society of Tropical Medicine and Hygiene	10.1093/trstmh/traa090
356	Masraf et al.	2020	Excess mortality among people with podoconiosis: secondary analysis of two Ethiopian cohorts	Transactions of the Royal Society of Tropical Medicine and Hygiene	10.1093/trstmh/traa150
357	Hounsome et al.	2020	Economic assessment of a community-based care package for people with lower limb disorder caused by lymphatic filariasis, podoconiosis and leprosy in Ethiopia	Transactions of the Royal Society of Tropical Medicine and Hygiene	10.1093/trstmh/traa111
358	Alcantara et al.	2020	Multiplexed gene expression analysis of HLA class II-associated podoconiosis implicates chronic immune activation in its pathogenesis	Transactions of the Royal Society of Tropical Medicine and Hygiene	10.1093/trstmh/traa107
359	Fowler et al.	2020	'Far from the views of decision-makers': podoconiosis instruction at medical schools across endemic countries in Africa	Transactions of the Royal Society of Tropical Medicine and Hygiene	10.1093/trstmh/traa089
360	Engdawork et al.	2020	A cross-sectional survey to assess the risk factors associated with stigmatizing attitudes towards patients with podoconiosis among rural youth in southern Ethiopia	Transactions of the Royal Society of Tropical Medicine and Hygiene	10.1093/trstmh/traa091
361	Ali et al.	2020	A cross-sectional study to evaluate depression and quality of life among patients with lymphoedema due to podoconiosis, lymphatic filariasis and leprosy	Transactions of the Royal Society of Tropical Medicine and Hygiene	10.1093/trstmh/traa130
362	Bayisenge et al.	2020	Podoconiosis in Rwanda: Knowledge, attitudes and practices among health professionals and environmental officers	PLoS neglected tropical diseases	10.1371/journal.pntd.0008740
363	Caprioli et al.	2020	Quantifying the socio-economic impact of leg lymphoedema on patient caregivers in a lymphatic filariasis and podoconiosis co-endemic district of Ethiopia	PLoS neglected tropical diseases	10.1371/journal.pntd.0008058
364	Hounsome et al.	2020	Economic assessment of a community-based care package for people with lower limb disorder caused by lymphatic filariasis, podoconiosis and leprosy in Ethiopia	Transactions of The Royal Society of Tropical Medicine and Hygiene	10.1093/trstmh/traa111
365	Hounsome et al.	2020	Economic assessment of a community-based care package for people with lower limb disorder caused by lymphatic filariasis, podoconiosis and leprosy in Ethiopia	TRANSACTIONS OF THE ROYAL SOCIETY OF TROPICAL MEDICINE AND HYGIENE	10.1093/trstmh/traa111
366	Enbiale et al.	2020	Is vitiligo associated with wearing plastic shoes in a podoconiosis endemic region of Ethiopia?	JOURNAL OF INFECTION IN DEVELOPING COUNTRIES	10.3855/jidc.11705
367	Hounsome et al.	2020	Economic assessment of a community-based care package for people with lower limb disorder caused by lymphatic filariasis, podoconiosis and leprosy in Ethiopia	Transactions of The Royal Society of Tropical Medicine and Hygiene	10.1093/trstmh/traa111
368	Simpson et al.	2020	Developing consensus of evidence to target case finding surveys for podoconiosis: a potentially forgotten disease in India	Transactions of the Royal Society of Tropical Medicine and Hygiene	10.1093/trstmh/traa064
369	Cremers et al.	2020	Using ethnographic film in tackling podoconiosis	Transactions of the Royal Society of Tropical Medicine and Hygiene	10.1093/trstmh/traa098
370	Bikorimana et al.	2020	Individual and familial characteristics of patients with podoconiosis attending a clinic in Musanze District, Rwanda: A retrospective study	Transactions of the Royal Society of Tropical Medicine and Hygiene	10.1093/trstmh/traa068
371	Semrau et al.	2020	High levels of depressive symptoms among people with lower limb lymphoedema in Rwanda: a cross-sectional study	Transactions of the Royal Society of Tropical Medicine and Hygiene	10.1093/trstmh/traa139
372	Van't Noordende et al.	2020	An exploration of family quality of life in persons with leprosy-, lymphatic filariasis- and podoconiosis-related disabilities and their family members in Ethiopia	Transactions of the Royal Society of Tropical Medicine and Hygiene	10.1093/trstmh/traa090
373	Masraf et al.	2020	Excess mortality among people with podoconiosis: secondary analysis of two Ethiopian cohorts	Transactions of the Royal Society of Tropical Medicine and Hygiene	10.1093/trstmh/traa150
374	Hounsome et al.	2020	Economic assessment of a community-based care package for people with lower limb disorder caused by lymphatic filariasis, podoconiosis and leprosy in Ethiopia	Transactions of the Royal Society of Tropical Medicine and Hygiene	10.1093/trstmh/traa111
375	Simpson et al.	2020	Developing consensus of evidence to target case finding surveys for podoconiosis: a potentially forgotten disease in India	Transactions of the Royal Society of Tropical Medicine and Hygiene	10.1093/trstmh/traa064
376	Cremers et al.	2020	Using ethnographic film in tackling podoconiosis	Transactions of the Royal Society of Tropical Medicine and Hygiene	10.1093/trstmh/traa098
377	Bikorimana et al.	2020	Individual and familial characteristics of patients with podoconiosis attending a clinic in Musanze District, Rwanda: A retrospective study	Transactions of the Royal Society of Tropical Medicine and Hygiene	10.1093/trstmh/traa068
378	Semrau et al.	2020	High levels of depressive symptoms among people with lower limb lymphoedema in Rwanda: a cross-sectional study	Transactions of the Royal Society of Tropical Medicine and Hygiene	10.1093/trstmh/traa139
379	Van't Noordende et al.	2020	An exploration of family quality of life in persons with leprosy-, lymphatic filariasis- and podoconiosis-related disabilities and their family members in Ethiopia	Transactions of the Royal Society of Tropical Medicine and Hygiene	10.1093/trstmh/traa090
380	Masraf et al.	2020	Excess mortality among people with podoconiosis: secondary analysis of two Ethiopian cohorts	Transactions of the Royal Society of Tropical Medicine and Hygiene	10.1093/trstmh/traa150
381	Hounsome et al.	2020	Economic assessment of a community-based care package for people with lower limb disorder caused by lymphatic filariasis, podoconiosis and leprosy in Ethiopia	Transactions of the Royal Society of Tropical Medicine and Hygiene	10.1093/trstmh/traa111
382	Alcantara et al.	2020	Multiplexed gene expression analysis of HLA class II-associated podoconiosis implicates chronic immune activation in its pathogenesis	Transactions of the Royal Society of Tropical Medicine and Hygiene	10.1093/trstmh/traa107
383	Fowler et al.	2020	'Far from the views of decision-makers': podoconiosis instruction at medical schools across endemic countries in Africa	Transactions of the Royal Society of Tropical Medicine and Hygiene	10.1093/trstmh/traa089
384	Engdawork et al.	2020	A cross-sectional survey to assess the risk factors associated with stigmatizing attitudes towards patients with podoconiosis among rural youth in southern Ethiopia	Transactions of the Royal Society of Tropical Medicine and Hygiene	10.1093/trstmh/traa091
385	Ali et al.	2020	A cross-sectional study to evaluate depression and quality of life among patients with lymphoedema due to podoconiosis, lymphatic filariasis and leprosy	Transactions of the Royal Society of Tropical Medicine and Hygiene	10.1093/trstmh/traa130
386	Bayisenge et al.	2020	Podoconiosis in Rwanda: Knowledge, attitudes and practices among health professionals and environmental officers	PLoS neglected tropical diseases	10.1371/journal.pntd.0008740
387	Caprioli et al.	2020	Quantifying the socio-economic impact of leg lymphoedema on patient caregivers in a lymphatic filariasis and podoconiosis co-endemic district of Ethiopia	PLoS neglected tropical diseases	10.1371/journal.pntd.0008058
388	Deribe et al.	2020	The health and economic burden of podoconiosis in Ethiopia	Transactions of the Royal Society of Tropical Medicine and Hygiene	10.1093/trstmh/traa003
389	Deribe et al.	2020	The health and economic burden of podoconiosis in Ethiopia	Transactions of the Royal Society of Tropical Medicine and Hygiene	10.1093/trstmh/traa003
390	Deribe et al.	2020	Podoconiosis: key priorities for research and implementation	Transactions of the Royal Society of Tropical Medicine and Hygiene	10.1093/trstmh/traa094
391	Simpson et al.	2020	Developing consensus of evidence to target case finding surveys for podoconiosis: a potentially forgotten disease in India	Transactions of the Royal Society of Tropical Medicine and Hygiene	10.1093/trstmh/traa064
392	Cremers et al.	2020	Using ethnographic film in tackling podoconiosis	Transactions of the Royal Society of Tropical Medicine and Hygiene	10.1093/trstmh/traa098
393	Bikorimana et al.	2020	Individual and familial characteristics of patients with podoconiosis attending a clinic in Musanze District, Rwanda: A retrospective study	Transactions of the Royal Society of Tropical Medicine and Hygiene	10.1093/trstmh/traa068
394	Semrau et al.	2020	High levels of depressive symptoms among people with lower limb lymphoedema in Rwanda: a cross-sectional study	Transactions of the Royal Society of Tropical Medicine and Hygiene	10.1093/trstmh/traa139
395	Van't Noordende et al.	2020	An exploration of family quality of life in persons with leprosy-, lymphatic filariasis- and podoconiosis-related disabilities and their family members in Ethiopia	Transactions of the Royal Society of Tropical Medicine and Hygiene	10.1093/trstmh/traa090
396	Masraf et al.	2020	Excess mortality among people with podoconiosis: secondary analysis of two Ethiopian cohorts	Transactions of the Royal Society of Tropical Medicine and Hygiene	10.1093/trstmh/traa150
397	Hounsome et al.	2020	Economic assessment of a community-based care package for people with lower limb disorder caused by lymphatic filariasis, podoconiosis and leprosy in Ethiopia	Transactions of the Royal Society of Tropical Medicine and Hygiene	10.1093/trstmh/traa111
398	Deribe et al.	2020	Predicting the environmental suitability and population at risk of podoconiosis in Africa	PLoS neglected tropical diseases	10.1371/journal.pntd.0008616
399	Ali et al.	2021	A qualitative study on the implementation of a holistic care package for control and management of lymphoedema: experience from a pilot intervention in northern Ethiopia	BMC HEALTH SERVICES RESEARCH	10.1186/s12913-021-07088-7
400	Berhe et al.	2021	Epidemiology and sex differences of podoconiosis in Ethiopia: A systemic review and meta-analysis	HELIYON	10.1016/j.heliyon.2020.e05446
401	Enbiale et al.	2021	Surgical debulking of podoconiosis nodules and its impact on quality of life in Ethiopia	PLOS NEGLECTED TROPICAL DISEASES	10.1371/journal.pntd.0009053
402	Chandler et al.	2021	With Bare Feet in the Soil: Podoconiosis, a Neglected Cause of Tropical Lymphoedema	Dermatology	10.1159/000506045
403	Enbiale et al.	2021	Surgical debulking of podoconiosis nodules and its impact on quality of life in Ethiopia	PLoS Neglected Tropical Diseases	10.1371/journal.pntd.0009053
404	Wanji et al.	2021	Podoconiosis – From known to unknown: Obstacles to tackle	Acta Tropica	10.1016/j.actatropica.2021.105918
405	Van't Noordende et al.	2021	A family-based intervention for prevention and self-management of disabilities due to leprosy, podoconiosis and lymphatic filariasis in Ethiopia: A proof of concept study	PLoS neglected tropical diseases	10.1371/journal.pntd.0009167
406	Negash et al.	2021	Rapid ethical appraisal of stakeholder views on research prior to undertaking immunopathogenesis studies on podoconiosis in northeast Ethiopia during a period of social instability	Transactions of the Royal Society of Tropical Medicine and Hygiene	10.1093/trstmh/trab003
407	Tora et al.	2021	The extent of protective footwear use among school-age rural children at high risk for podoconiosis and socio-economic correlates: A household cross-sectional survey in Southern Ethiopia	PLoS neglected tropical diseases	10.1371/journal.pntd.0009791
408	Ali et al.	2021	The impact of podoconiosis, lymphatic filariasis, and leprosy on disability and mental well-being: A systematic review	PLoS neglected tropical diseases	10.1371/journal.pntd.0009492
409	Ali et al.	2021	A qualitative study on the implementation of a holistic care package for control and management of lymphoedema: experience from a pilot intervention in northern Ethiopia	BMC HEALTH SERVICES RESEARCH	10.1186/s12913-021-07088-7
410	Berhe et al.	2021	Epidemiology and sex differences of podoconiosis in Ethiopia: A systemic review and meta-analysis	HELIYON	10.1016/j.heliyon.2020.e05446
411	Sultani et al.	2021	Mapping of Podoconiosis Cases and Risk Factors in Kenya: A Nationwide Cross-sectional Study	AMERICAN JOURNAL OF TROPICAL MEDICINE AND HYGIENE	10.4269/ajtmh.21-0248
412	Enbiale et al.	2021	Surgical debulking of podoconiosis nodules and its impact on quality of life in Ethiopia	PLOS NEGLECTED TROPICAL DISEASES	10.1371/journal.pntd.0009053
413	Chandler et al.	2021	With Bare Feet in the Soil: Podoconiosis, a Neglected Cause of Tropical Lymphoedema	Dermatology	10.1159/000506045
414	Enbiale et al.	2021	Surgical debulking of podoconiosis nodules and its impact on quality of life in Ethiopia	PLoS Neglected Tropical Diseases	10.1371/journal.pntd.0009053
415	Wanji et al.	2021	Podoconiosis – From known to unknown: Obstacles to tackle	Acta Tropica	10.1016/j.actatropica.2021.105918
416	Van't Noordende et al.	2021	A family-based intervention for prevention and self-management of disabilities due to leprosy, podoconiosis and lymphatic filariasis in Ethiopia: A proof of concept study	PLoS neglected tropical diseases	10.1371/journal.pntd.0009167
417	Negash et al.	2021	Rapid ethical appraisal of stakeholder views on research prior to undertaking immunopathogenesis studies on podoconiosis in northeast Ethiopia during a period of social instability	Transactions of the Royal Society of Tropical Medicine and Hygiene	10.1093/trstmh/trab003
418	Tora et al.	2021	The extent of protective footwear use among school-age rural children at high risk for podoconiosis and socio-economic correlates: A household cross-sectional survey in Southern Ethiopia	PLoS neglected tropical diseases	10.1371/journal.pntd.0009791
419	Ali et al.	2021	The impact of podoconiosis, lymphatic filariasis, and leprosy on disability and mental well-being: A systematic review	PLoS neglected tropical diseases	10.1371/journal.pntd.0009492
420	Sultani et al.	2021	Mapping of Podoconiosis Cases and Risk Factors in Kenya: A Nationwide Cross-sectional Study	The American Journal of Tropical Medicine and Hygiene	10.4269/ajtmh.21-0248
421	Chandler et al.	2021	With Bare Feet in the Soil: Podoconiosis, a Neglected Cause of Tropical Lymphoedema	Dermatology	10.1159/000506045
422	Chandler et al.	2021	With Bare Feet in the Soil: Podoconiosis, a Neglected Cause of Tropical Lymphoedema	Dermatology	10.1159/000506045
423	Chandler et al.	2021	With Bare Feet in the Soil: Podoconiosis, a Neglected Cause of Tropical Lymphoedema	Dermatology	10.1159/000506045
424	Enbiale et al.	2021	Surgical debulking of podoconiosis nodules and its impact on quality of life in Ethiopia	PLoS Neglected Tropical Diseases	10.1371/journal.pntd.0009053
425	Van't Noordende et al.	2021	A family-based intervention for prevention and self-management of disabilities due to leprosy, podoconiosis and lymphatic filariasis in Ethiopia: A proof of concept study	PLoS neglected tropical diseases	10.1371/journal.pntd.0009167
426	Ali et al.	2021	A qualitative study on the implementation of a holistic care package for control and management of lymphoedema: experience from a pilot intervention in northern Ethiopia	BMC HEALTH SERVICES RESEARCH	10.1186/s12913-021-07088-7
427	Berhe et al.	2021	Epidemiology and sex differences of podoconiosis in Ethiopia: A systemic review and meta-analysis	HELIYON	10.1016/j.heliyon.2020.e05446
428	Enbiale et al.	2021	Surgical debulking of podoconiosis nodules and its impact on quality of life in Ethiopia	PLOS NEGLECTED TROPICAL DISEASES	10.1371/journal.pntd.0009053
429	Chandler et al.	2021	With Bare Feet in the Soil: Podoconiosis, a Neglected Cause of Tropical Lymphoedema	Dermatology	10.1159/000506045
430	Chandler et al.	2021	With Bare Feet in the Soil: Podoconiosis, a Neglected Cause of Tropical Lymphoedema	Dermatology	10.1159/000506045
431	Chandler et al.	2021	With Bare Feet in the Soil: Podoconiosis, a Neglected Cause of Tropical Lymphoedema	Dermatology	10.1159/000506045
432	Enbiale et al.	2021	Surgical debulking of podoconiosis nodules and its impact on quality of life in Ethiopia	PLoS Neglected Tropical Diseases	10.1371/journal.pntd.0009053
433	Chandler et al.	2021	With Bare Feet in the Soil: Podoconiosis, a Neglected Cause of Tropical Lymphoedema	Dermatology	10.1159/000506045
434	Enbiale et al.	2021	Surgical debulking of podoconiosis nodules and its impact on quality of life in Ethiopia	PLoS Neglected Tropical Diseases	10.1371/journal.pntd.0009053
435	Wanji et al.	2021	Podoconiosis – From known to unknown: Obstacles to tackle	Acta Tropica	10.1016/j.actatropica.2021.105918
436	Van't Noordende et al.	2021	A family-based intervention for prevention and self-management of disabilities due to leprosy, podoconiosis and lymphatic filariasis in Ethiopia: A proof of concept study	PLoS neglected tropical diseases	10.1371/journal.pntd.0009167
437	Negash et al.	2021	Rapid ethical appraisal of stakeholder views on research prior to undertaking immunopathogenesis studies on podoconiosis in northeast Ethiopia during a period of social instability	Transactions of the Royal Society of Tropical Medicine and Hygiene	10.1093/trstmh/trab003
438	Tora et al.	2021	The extent of protective footwear use among school-age rural children at high risk for podoconiosis and socio-economic correlates: A household cross-sectional survey in Southern Ethiopia	PLoS neglected tropical diseases	10.1371/journal.pntd.0009791
439	Ali et al.	2021	The impact of podoconiosis, lymphatic filariasis, and leprosy on disability and mental well-being: A systematic review	PLoS neglected tropical diseases	10.1371/journal.pntd.0009492
440	Van't Noordende et al.	2021	A family-based intervention for prevention and self-management of disabilities due to leprosy, podoconiosis and lymphatic filariasis in Ethiopia: A proof of concept study	PLoS neglected tropical diseases	10.1371/journal.pntd.0009167
441	Ali et al.	2021	A qualitative study on the implementation of a holistic care package for control and management of lymphoedema: experience from a pilot intervention in northern Ethiopia	BMC HEALTH SERVICES RESEARCH	10.1186/s12913-021-07088-7
442	Berhe et al.	2021	Epidemiology and sex differences of podoconiosis in Ethiopia: A systemic review and meta-analysis	HELIYON	10.1016/j.heliyon.2020.e05446
443	Enbiale et al.	2021	Surgical debulking of podoconiosis nodules and its impact on quality of life in Ethiopia	PLOS NEGLECTED TROPICAL DISEASES	10.1371/journal.pntd.0009053
444	Chandler et al.	2021	With Bare Feet in the Soil: Podoconiosis, a Neglected Cause of Tropical Lymphoedema	Dermatology	10.1159/000506045
445	Chandler et al.	2021	With Bare Feet in the Soil: Podoconiosis, a Neglected Cause of Tropical Lymphoedema	Dermatology	10.1159/000506045
446	Chandler et al.	2021	With Bare Feet in the Soil: Podoconiosis, a Neglected Cause of Tropical Lymphoedema	Dermatology	10.1159/000506045
447	Enbiale et al.	2021	Surgical debulking of podoconiosis nodules and its impact on quality of life in Ethiopia	PLoS Neglected Tropical Diseases	10.1371/journal.pntd.0009053
448	Chandler et al.	2021	With Bare Feet in the Soil: Podoconiosis, a Neglected Cause of Tropical Lymphoedema	Dermatology	10.1159/000506045
449	Enbiale et al.	2021	Surgical debulking of podoconiosis nodules and its impact on quality of life in Ethiopia	PLoS Neglected Tropical Diseases	10.1371/journal.pntd.0009053
450	Wanji et al.	2021	Podoconiosis – From known to unknown: Obstacles to tackle	Acta Tropica	10.1016/j.actatropica.2021.105918
451	Van't Noordende et al.	2021	A family-based intervention for prevention and self-management of disabilities due to leprosy, podoconiosis and lymphatic filariasis in Ethiopia: A proof of concept study	PLoS neglected tropical diseases	10.1371/journal.pntd.0009167
452	Negash et al.	2021	Rapid ethical appraisal of stakeholder views on research prior to undertaking immunopathogenesis studies on podoconiosis in northeast Ethiopia during a period of social instability	Transactions of the Royal Society of Tropical Medicine and Hygiene	10.1093/trstmh/trab003
453	Tora et al.	2021	The extent of protective footwear use among school-age rural children at high risk for podoconiosis and socio-economic correlates: A household cross-sectional survey in Southern Ethiopia	PLoS neglected tropical diseases	10.1371/journal.pntd.0009791
454	Ali et al.	2021	The impact of podoconiosis, lymphatic filariasis, and leprosy on disability and mental well-being: A systematic review	PLoS neglected tropical diseases	10.1371/journal.pntd.0009492
455	Van't Noordende et al.	2021	A family-based intervention for prevention and self-management of disabilities due to leprosy, podoconiosis and lymphatic filariasis in Ethiopia: A proof of concept study	PLoS neglected tropical diseases	10.1371/journal.pntd.0009167
456	Ali et al.	2021	A qualitative study on the implementation of a holistic care package for control and management of lymphoedema: experience from a pilot intervention in northern Ethiopia	BMC HEALTH SERVICES RESEARCH	10.1186/s12913-021-07088-7
457	Berhe et al.	2021	Epidemiology and sex differences of podoconiosis in Ethiopia: A systemic review and meta-analysis	HELIYON	10.1016/j.heliyon.2020.e05446
458	Enbiale et al.	2021	Surgical debulking of podoconiosis nodules and its impact on quality of life in Ethiopia	PLOS NEGLECTED TROPICAL DISEASES	10.1371/journal.pntd.0009053
459	Chandler et al.	2021	With Bare Feet in the Soil: Podoconiosis, a Neglected Cause of Tropical Lymphoedema	Dermatology	10.1159/000506045
460	Chandler et al.	2021	With Bare Feet in the Soil: Podoconiosis, a Neglected Cause of Tropical Lymphoedema	Dermatology	10.1159/000506045
461	Chandler et al.	2021	With Bare Feet in the Soil: Podoconiosis, a Neglected Cause of Tropical Lymphoedema	Dermatology	10.1159/000506045
462	Enbiale et al.	2021	Surgical debulking of podoconiosis nodules and its impact on quality of life in Ethiopia	PLoS Neglected Tropical Diseases	10.1371/journal.pntd.0009053
463	Chandler et al.	2021	With Bare Feet in the Soil: Podoconiosis, a Neglected Cause of Tropical Lymphoedema	Dermatology	10.1159/000506045
464	Enbiale et al.	2021	Surgical debulking of podoconiosis nodules and its impact on quality of life in Ethiopia	PLoS Neglected Tropical Diseases	10.1371/journal.pntd.0009053
465	Wanji et al.	2021	Podoconiosis – From known to unknown: Obstacles to tackle	Acta Tropica	10.1016/j.actatropica.2021.105918
466	Van't Noordende et al.	2021	A family-based intervention for prevention and self-management of disabilities due to leprosy, podoconiosis and lymphatic filariasis in Ethiopia: A proof of concept study	PLoS neglected tropical diseases	10.1371/journal.pntd.0009167
467	Negash et al.	2021	Rapid ethical appraisal of stakeholder views on research prior to undertaking immunopathogenesis studies on podoconiosis in northeast Ethiopia during a period of social instability	Transactions of the Royal Society of Tropical Medicine and Hygiene	10.1093/trstmh/trab003
468	Tora et al.	2021	The extent of protective footwear use among school-age rural children at high risk for podoconiosis and socio-economic correlates: A household cross-sectional survey in Southern Ethiopia	PLoS neglected tropical diseases	10.1371/journal.pntd.0009791
469	Ali et al.	2021	The impact of podoconiosis, lymphatic filariasis, and leprosy on disability and mental well-being: A systematic review	PLoS neglected tropical diseases	10.1371/journal.pntd.0009492
470	Van't Noordende et al.	2021	A family-based intervention for prevention and self-management of disabilities due to leprosy, podoconiosis and lymphatic filariasis in Ethiopia: A proof of concept study	PLoS neglected tropical diseases	10.1371/journal.pntd.0009167
471	Chandler et al.	2021	With Bare Feet in the Soil: Podoconiosis, a Neglected Cause of Tropical Lymphoedema	Dermatology	10.1159/000506045
472	Chandler et al.	2021	With Bare Feet in the Soil: Podoconiosis, a Neglected Cause of Tropical Lymphoedema	Dermatology	10.1159/000506045
473	Chandler et al.	2021	With Bare Feet in the Soil: Podoconiosis, a Neglected Cause of Tropical Lymphoedema	Dermatology	10.1159/000506045
474	Enbiale et al.	2021	Surgical debulking of podoconiosis nodules and its impact on quality of life in Ethiopia	PLoS Neglected Tropical Diseases	10.1371/journal.pntd.0009053
475	Van't Noordende et al.	2021	A family-based intervention for prevention and self-management of disabilities due to leprosy, podoconiosis and lymphatic filariasis in Ethiopia: A proof of concept study	PLoS neglected tropical diseases	10.1371/journal.pntd.0009167
476	Enbiale et al.	2022	Podoconiosis: Clinical spectrum and microscopic presentations	PLoS Neglected Tropical Diseases	10.1371/journal.pntd.0010057
477	Tora et al.	2022	A qualitative process evaluation of a community conversation intervention to reduce stigma related to lower limb lymphoedema in Northern Ethiopia	BMC HEALTH SERVICES RESEARCH	10.1186/s12913-022-08335-1
478	Abebaw et al.	2022	Health-related quality of life and associated factors among adult podoconiosis patients in Debre Elias district Northwest, Ethiopia	PLoS neglected tropical diseases	10.1371/journal.pntd.0010673
479	Enbiale et al.	2022	Podoconiosis: Clinical spectrum and microscopic presentations	PLoS neglected tropical diseases	10.1371/journal.pntd.0010057
480	Enbiale et al.	2022	Podoconiosis: Clinical spectrum and microscopic presentations	PLoS Neglected Tropical Diseases	10.1371/journal.pntd.0010057
481	Tora et al.	2022	A qualitative process evaluation of a community conversation intervention to reduce stigma related to lower limb lymphoedema in Northern Ethiopia	BMC HEALTH SERVICES RESEARCH	10.1186/s12913-022-08335-1
482	Abebaw et al.	2022	Health-related quality of life and associated factors among adult podoconiosis patients in Debre Elias district Northwest, Ethiopia	PLoS neglected tropical diseases	10.1371/journal.pntd.0010673
483	Enbiale et al.	2022	Podoconiosis: Clinical spectrum and microscopic presentations	PLoS neglected tropical diseases	10.1371/journal.pntd.0010057
484	Getachew et al.	2022	Prevalence of podoconiosis and its associated factors in Gamo zone, Southern Ethiopia, 2021	Journal of Foot and Ankle Research	10.1186/s13047-022-00517-8
485	Enbiale et al.	2022	Podoconiosis: Clinical spectrum and microscopic presentations	PLoS Neglected Tropical Diseases	10.1371/journal.pntd.0010057
486	Enbiale et al.	2022	Podoconiosis: Clinical spectrum and microscopic presentations	PLoS Neglected Tropical Diseases	10.1371/journal.pntd.0010057
487	Enbiale et al.	2022	Podoconiosis: Clinical spectrum and microscopic presentations	PLoS Neglected Tropical Diseases	10.1371/journal.pntd.0010057
488	Tora et al.	2022	A qualitative process evaluation of a community conversation intervention to reduce stigma related to lower limb lymphoedema in Northern Ethiopia	BMC HEALTH SERVICES RESEARCH	10.1186/s12913-022-08335-1
489	Abebaw et al.	2022	Health-related quality of life and associated factors among adult podoconiosis patients in Debre Elias district Northwest, Ethiopia	PLoS neglected tropical diseases	10.1371/journal.pntd.0010673
490	Enbiale et al.	2022	Podoconiosis: Clinical spectrum and microscopic presentations	PLoS neglected tropical diseases	10.1371/journal.pntd.0010057
491	Enbiale et al.	2022	Podoconiosis: Clinical spectrum and microscopic presentations	PLoS Neglected Tropical Diseases	10.1371/journal.pntd.0010057
492	Enbiale et al.	2022	Podoconiosis: Clinical spectrum and microscopic presentations	PLoS Neglected Tropical Diseases	10.1371/journal.pntd.0010057
493	Tora et al.	2022	A qualitative process evaluation of a community conversation intervention to reduce stigma related to lower limb lymphoedema in Northern Ethiopia	BMC HEALTH SERVICES RESEARCH	10.1186/s12913-022-08335-1
494	Abebaw et al.	2022	Health-related quality of life and associated factors among adult podoconiosis patients in Debre Elias district Northwest, Ethiopia	PLoS neglected tropical diseases	10.1371/journal.pntd.0010673
495	Enbiale et al.	2022	Podoconiosis: Clinical spectrum and microscopic presentations	PLoS neglected tropical diseases	10.1371/journal.pntd.0010057
496	Enbiale et al.	2022	Podoconiosis: Clinical spectrum and microscopic presentations	PLoS Neglected Tropical Diseases	10.1371/journal.pntd.0010057
497	Enbiale et al.	2022	Podoconiosis: Clinical spectrum and microscopic presentations	PLoS Neglected Tropical Diseases	10.1371/journal.pntd.0010057
498	Tora et al.	2022	A qualitative process evaluation of a community conversation intervention to reduce stigma related to lower limb lymphoedema in Northern Ethiopia	BMC HEALTH SERVICES RESEARCH	10.1186/s12913-022-08335-1
499	Abebaw et al.	2022	Health-related quality of life and associated factors among adult podoconiosis patients in Debre Elias district Northwest, Ethiopia	PLoS neglected tropical diseases	10.1371/journal.pntd.0010673
500	Enbiale et al.	2022	Podoconiosis: Clinical spectrum and microscopic presentations	PLoS neglected tropical diseases	10.1371/journal.pntd.0010057
501	Enbiale et al.	2022	Podoconiosis: Clinical spectrum and microscopic presentations	PLoS Neglected Tropical Diseases	10.1371/journal.pntd.0010057
502	Tilahun et al.	2023	Public perceptions of genomic studies and hereditary diseases in Aari community, South Omo Zone, Ethiopia	TRANSACTIONS OF THE ROYAL SOCIETY OF TROPICAL MEDICINE AND HYGIENE	10.1093/trstmh/trad051
503	Cooper et al.	2023	A geochemical and mineralogical characterization of soils associated with podoconiosis	ENVIRONMENTAL GEOCHEMISTRY AND HEALTH	10.1007/s10653-023-01625-5
504	Torgbenu et al.	2023	Practice points for lymphoedema care in low- and middle- income countries developed by nominal group technique	BMC HEALTH SERVICES RESEARCH	10.1186/s12913-023-09786-w
505	Neidhöfer et al.	2023	Tropical leg lymphedema caused by podoconiosis is associated with increased colonisation by anaerobic bacteria	Scientific Reports	10.1038/s41598-023-40765-7
506	Deribe et al.	2023	Geostatistical modelling of the distribution, risk and burden of podoconiosis in Kenya	Transactions of the Royal Society of Tropical Medicine and Hygiene	10.1093/trstmh/trac092
507	Abiso et al.	2023	Epidemiology of podoconiosis in sub-Saharan Africa: A systematic review and meta-analysis	SAGE open medicine	10.1177/20503121231193602
508	Tilahun et al.	2023	Public perceptions of genomic studies and hereditary diseases in Aari community, South Omo Zone, Ethiopia	TRANSACTIONS OF THE ROYAL SOCIETY OF TROPICAL MEDICINE AND HYGIENE	10.1093/trstmh/trad051
509	Cooper et al.	2023	A geochemical and mineralogical characterization of soils associated with podoconiosis	ENVIRONMENTAL GEOCHEMISTRY AND HEALTH	10.1007/s10653-023-01625-5
510	Torgbenu et al.	2023	Practice points for lymphoedema care in low- and middle- income countries developed by nominal group technique	BMC HEALTH SERVICES RESEARCH	10.1186/s12913-023-09786-w
511	Neidhöfer et al.	2023	Tropical leg lymphedema caused by podoconiosis is associated with increased colonisation by anaerobic bacteria	Scientific Reports	10.1038/s41598-023-40765-7
512	Deribe et al.	2023	Geostatistical modelling of the distribution, risk and burden of podoconiosis in Kenya	Transactions of the Royal Society of Tropical Medicine and Hygiene	10.1093/trstmh/trac092
513	Abiso et al.	2023	Epidemiology of podoconiosis in sub-Saharan Africa: A systematic review and meta-analysis	SAGE open medicine	10.1177/20503121231193602
514	Deribe et al.	2023	Geostatistical modelling of the distribution, risk and burden of podoconiosis in Kenya	Transactions of the Royal Society of Tropical Medicine and Hygiene	10.1093/trstmh/trac092
515	Tilahun et al.	2023	Public perceptions of genomic studies and hereditary diseases in Aari community, South Omo Zone, Ethiopia	TRANSACTIONS OF THE ROYAL SOCIETY OF TROPICAL MEDICINE AND HYGIENE	10.1093/trstmh/trad051
516	Cooper et al.	2023	A geochemical and mineralogical characterization of soils associated with podoconiosis	ENVIRONMENTAL GEOCHEMISTRY AND HEALTH	10.1007/s10653-023-01625-5
517	Torgbenu et al.	2023	Practice points for lymphoedema care in low- and middle- income countries developed by nominal group technique	BMC HEALTH SERVICES RESEARCH	10.1186/s12913-023-09786-w
518	Neidhöfer et al.	2023	Tropical leg lymphedema caused by podoconiosis is associated with increased colonisation by anaerobic bacteria	Scientific Reports	10.1038/s41598-023-40765-7
519	Deribe et al.	2023	Geostatistical modelling of the distribution, risk and burden of podoconiosis in Kenya	Transactions of the Royal Society of Tropical Medicine and Hygiene	10.1093/trstmh/trac092
520	Deribe et al.	2023	Geostatistical modelling of the distribution, risk and burden of podoconiosis in Kenya	Transactions of the Royal Society of Tropical Medicine and Hygiene	10.1093/trstmh/trac092
521	Abiso et al.	2023	Epidemiology of podoconiosis in sub-Saharan Africa: A systematic review and meta-analysis	SAGE open medicine	10.1177/20503121231193602
522	Tilahun et al.	2023	Public perceptions of genomic studies and hereditary diseases in Aari community, South Omo Zone, Ethiopia	TRANSACTIONS OF THE ROYAL SOCIETY OF TROPICAL MEDICINE AND HYGIENE	10.1093/trstmh/trad051
523	Cooper et al.	2023	A geochemical and mineralogical characterization of soils associated with podoconiosis	ENVIRONMENTAL GEOCHEMISTRY AND HEALTH	10.1007/s10653-023-01625-5
524	Torgbenu et al.	2023	Practice points for lymphoedema care in low- and middle- income countries developed by nominal group technique	BMC HEALTH SERVICES RESEARCH	10.1186/s12913-023-09786-w
525	Neidhöfer et al.	2023	Tropical leg lymphedema caused by podoconiosis is associated with increased colonisation by anaerobic bacteria	Scientific Reports	10.1038/s41598-023-40765-7
526	Deribe et al.	2023	Geostatistical modelling of the distribution, risk and burden of podoconiosis in Kenya	Transactions of the Royal Society of Tropical Medicine and Hygiene	10.1093/trstmh/trac092
527	Deribe et al.	2023	Geostatistical modelling of the distribution, risk and burden of podoconiosis in Kenya	Transactions of the Royal Society of Tropical Medicine and Hygiene	10.1093/trstmh/trac092
528	Abiso et al.	2023	Epidemiology of podoconiosis in sub-Saharan Africa: A systematic review and meta-analysis	SAGE open medicine	10.1177/20503121231193602
529	Tilahun et al.	2023	Public perceptions of genomic studies and hereditary diseases in Aari community, South Omo Zone, Ethiopia	TRANSACTIONS OF THE ROYAL SOCIETY OF TROPICAL MEDICINE AND HYGIENE	10.1093/trstmh/trad051
530	Cooper et al.	2023	A geochemical and mineralogical characterization of soils associated with podoconiosis	ENVIRONMENTAL GEOCHEMISTRY AND HEALTH	10.1007/s10653-023-01625-5
531	Torgbenu et al.	2023	Practice points for lymphoedema care in low- and middle- income countries developed by nominal group technique	BMC HEALTH SERVICES RESEARCH	10.1186/s12913-023-09786-w
532	Neidhöfer et al.	2023	Tropical leg lymphedema caused by podoconiosis is associated with increased colonisation by anaerobic bacteria	Scientific Reports	10.1038/s41598-023-40765-7
533	Deribe et al.	2023	Geostatistical modelling of the distribution, risk and burden of podoconiosis in Kenya	Transactions of the Royal Society of Tropical Medicine and Hygiene	10.1093/trstmh/trac092
534	Deribe et al.	2023	Geostatistical modelling of the distribution, risk and burden of podoconiosis in Kenya	Transactions of the Royal Society of Tropical Medicine and Hygiene	10.1093/trstmh/trac092
535	Abiso et al.	2023	Epidemiology of podoconiosis in sub-Saharan Africa: A systematic review and meta-analysis	SAGE open medicine	10.1177/20503121231193602
536	Deribe et al.	2023	Geostatistical modelling of the distribution, risk and burden of podoconiosis in Kenya	Transactions of the Royal Society of Tropical Medicine and Hygiene	10.1093/trstmh/trac092
537	Sikorski	2010	Effectiveness of a Simple Lymphoedema Treatment Regimen in Podoconiosis Management in Southern Ethiopia: One Year Follow-Up	PLOS Neglected Tropical Diseases	10.1371/journal.pntd.0000902
538	Molla	2013	Individual Correlates of Podoconiosis in Areas of Varying Endemicity: A Case-Control Study	PLOS Neglected Tropical Diseases	10.1371/journal.pntd.0002554
539	Molla	2014	Modelling Environmental Factors Correlated with Podoconiosis: A Geospatial Study of Non-Filarial Elephantiasis	International Journal of Health Geographics	10.1186/1476-072X-13-24
540	Fuller	2005	Podoconiosis: Endemic Non-Filarial Elephantiasis	Current Opinion in Infectious Diseases	10.1097/01.qco.0000160899.64190.15
541	Deribe	2013	Ten Years of Podoconiosis Research in Ethiopia	PLOS Neglected Tropical Diseases	10.1371/journal.pntd.0002301
542	Ali	2021	The Impact of Podoconiosis, Lymphatic Filariasis, and Leprosy on Disability and Mental Well-Being: A Systematic Review	PLOS Neglected Tropical Diseases	10.1371/journal.pntd.0009492
543	Ali	2020	A Cross-Sectional Study to Evaluate Depression and Quality of Life among Patients with Lymphoedema due to Podoconiosis, Lymphatic Filariasis and Leprosy	Transactions of The Royal Society of Tropical Medicine and Hygiene	10.1093/trstmh/traa130
544	Tekola Ayele	2013	Community-Based Survey of Podoconiosis in Bedele Zuria Woreda, West Ethiopia	International Health	10.1093/inthealth/iht003
545	Bayisenge	2020	Podoconiosis in Rwanda: Knowledge, Attitudes and Practices among Health Professionals and Environmental Officers	PLOS Neglected Tropical Diseases	10.1371/journal.pntd.0008740
546	Deribe	2013	Stigma towards a Neglected Tropical Disease: Felt and Enacted Stigma Scores among Podoconiosis Patients in Northern Ethiopia	BMC Public Health	10.1186/1471-2458-13-1178
547	Deribe	2018	Podoconiosis Today: Challenges and Opportunities	Transactions of The Royal Society of Tropical Medicine and Hygiene	10.1093/trstmh/try087
548	Geshere Oli	2012	Parasitological, Serological and Clinical Evidence for High Prevalence of Podoconiosis (Non-Filarial Elephantiasis) in Midakegn District, Central Ethiopia	Tropical Medicine & International Health	10.1111/j.1365-3156.2012.02978.x
549	Molla	2012	Podoconiosis in East and West Gojam Zones, Northern Ethiopia	PLOS Neglected Tropical Diseases	10.1371/journal.pntd.0001744
550	Tekola Ayele	2013	Community-Based Survey of Podoconiosis in Bedele Zuria Woreda, West Ethiopia	International Health	10.1093/inthealth/iht003
551	Deribe	2015	Epidemiology and Individual, Household and Geographical Risk Factors of Podoconiosis in Ethiopia: Results from the First Nationwide Mapping	The American Journal of Tropical Medicine and Hygiene	10.4269/ajtmh.14-0446
552	Bekele	2016	Burden Assessment of Podoconiosis in Wayu Tuka Woreda, East Wollega Zone, Western Ethiopia: A Community-Based Cross-Sectional Study	BMJ Open	10.1136/bmjopen-2016-012308
553	Elias	2016	Podoconiosis Prevalence and Its Associated Factors in Soddo Zuria District, Wolaita Zone, South Ethiopia	Journal of Pharmacy and Alternative Medicine	Not indexed
554	Dejene	2019	Community Based Cross Sectional Study of Podoconiosis and Associated Factors in Dano District, Central Ethiopia	PLOS Neglected Tropical Diseases	10.1371/journal.pntd.0007050
555	Getie	2020	Magnitude of Podoconiosis and Its Associated Factors among an Adult Population in Waghmra Zone, Ethiopia: A Cross-Sectional Study	BioMed Research International	10.1155/2020/9107562
556	Getachew	2022	Prevalence of Podoconiosis and Its Associated Factors in Gamo Zone, Southern Ethiopia	Journal of Foot and Ankle Research	10.1186/s13047-022-00517-8
557	Sultani	2021	Mapping of Podoconiosis Cases and Risk Factors in Kenya: A Nationwide Cross-Sectional Study	The American Journal of Tropical Medicine and Hygiene	10.4269/ajtmh.21-0248
558	Deribe	2020	Predicting the Environmental Suitability and Population at Risk of Podoconiosis in Africa	PLOS Neglected Tropical Diseases	10.1371/journal.pntd.0008616
559	Deribe	2020	Developing and Validating a Clinical Algorithm for the Diagnosis of Podoconiosis	Transactions of The Royal Society of Tropical Medicine and Hygiene	10.1093/trstmh/traa074
560	Molla	2013	Individual Correlates of Podoconiosis in Areas of Varying Endemicity: A Case-Control Study	PLOS Neglected Tropical Diseases	10.1371/journal.pntd.0002554
561	Molla	2012	Patients' Perceptions of Podoconiosis Causes, Prevention and Consequences in East and West Gojam, Northern Ethiopia	BMC Public Health	10.1186/1471-2458-12-828
562	Mousley	2013	The Impact of Podoconiosis on Quality of Life in Northern Ethiopia	Health and Quality of Life Outcomes	10.1186/1477-7525-11-122
563	Deribe	2013	Stigma towards a Neglected Tropical Disease: Felt and Enacted Stigma Scores among Podoconiosis Patients in Northern Ethiopia	BMC Public Health	10.1186/1471-2458-13-1178
564	Ali	2020	A Cross-Sectional Study to Evaluate Depression and Quality of Life among Patients with Lymphoedema due to Podoconiosis, Lymphatic Filariasis and Leprosy	Transactions of The Royal Society of Tropical Medicine and Hygiene	10.1093/trstmh/traa130
565	Ali	2021	The Impact of Podoconiosis, Lymphatic Filariasis, and Leprosy on Disability and Mental Well-Being: A Systematic Review	PLOS Neglected Tropical Diseases	10.1371/journal.pntd.0009492
566	Bartlett	2016	Depression and Disability in People with Podoconiosis: A Comparative Cross-Sectional Study in Rural Northern Ethiopia	International Health	10.1093/inthealth/ihv037
567	Molla	2014	Modelling Environmental Factors Correlated with Podoconiosis: A Geospatial Study of Non-Filarial Elephantiasis	International Journal of Health Geographics	10.1186/1476-072X-13-24
568	Deribe	2013	Ten Years of Podoconiosis Research in Ethiopia	PLOS Neglected Tropical Diseases	10.1371/journal.pntd.0002301
569	Deribe	2015	The Feasibility of Eliminating Podoconiosis	Bulletin of the World Health Organization	10.2471/BLT.14.150276
570	Deribe	2018	Podoconiosis Today: Challenges and Opportunities	Transactions of The Royal Society of Tropical Medicine and Hygiene	10.1093/trstmh/try087
571	Deribe	2020	Podoconiosis: Key Priorities for Research and Implementation	Transactions of The Royal Society of Tropical Medicine and Hygiene	10.1093/trstmh/traa094
572	Tekola Ayele	2012	HLA Class II Locus and Susceptibility to Podoconiosis	New England Journal of Medicine	10.1056/NEJMoa1108448
573	Mousley	2015	Mental Distress and Podoconiosis in Northern Ethiopia: A Comparative Cross-Sectional Study	International Health	10.1093/inthealth/ihu043
574	Tora	2011	A Qualitative Study on Stigma and Coping Strategies of Patients with Podoconiosis in Wolaita Zone, Southern Ethiopia	International Health	10.1016/j.inhe.2011.06.003
575	van't Noordende	2020	The Impact of Leprosy, Podoconiosis and Lymphatic Filariasis on Family Quality of Life: A Qualitative Study in Northwest Ethiopia	PLOS Neglected Tropical Diseases	10.1371/journal.pntd.0008173
576	Sime	2014	Integrated Mapping of Lymphatic Filariasis and Podoconiosis: Lessons Learnt from Ethiopia	Parasites & Vectors	10.1186/1756-3305-7-397
577	Negussie	2018	Lymphoedema Management to Prevent Acute Dermatolymphangioadenitis in Podoconiosis in Northern Ethiopia (GoLBeT): A Pragmatic Randomised Controlled Trial	The Lancet Global Health	10.1016/S2214-109X(18)30124-4
578	Tomczyk	2012	Addressing the Neglected Tropical Disease Podoconiosis in Northern Ethiopia: Lessons Learned from a New Community Podoconiosis Program	PLOS Neglected Tropical Diseases	10.1371/journal.pntd.0001560
579	Deribe	2017	Estimating the Number of Cases of Podoconiosis in Ethiopia Using Geostatistical Methods	Wellcome Open Research	10.12688/wellcomeopenres.11659.1
580	Tora et al.	2014	Extent of podoconiosis-related stigma in Wolaita Zone, Southern Ethiopia: a cross-sectional study	SPRINGERPLUS	10.1186/2193-1801-3-647
581	Davey et al.	2012	Launch of the International Podoconiosis Initiative	THE LANCET	10.1016/S0140-6736(12)60355-1
582	Franklin et al.	2013	Development of a scale to measure stigma related to podoconiosis in Southern Ethiopia	BMC PUBLIC HEALTH	10.1186/1471-2458-13-298
583	Tekola et al.	2013	Tailoring informed consent to context: using a framework to develop a consent process for a biomedical study in a low-income setting	PLOS NEGLECTED TROPICAL DISEASES	10.1371/journal.pntd.0002031
584	Deribe et al.	2013	Spatial distribution of podoconiosis in relation to environmental factors in Ethiopia: a historical review	PLOS ONE	10.1371/journal.pone.0068330
585	Davey et al.	2014	Podoconiosis: a neglected tropical disease of children	THE LANCET CHILD & ADOLESCENT HEALTH	—
586	Deribe et al.	2014	Mapping podoconiosis: using parasitological, serological and environmental data to exclude other causes of tropical lymphoedema in Rwanda	TRANSACTIONS OF THE ROYAL SOCIETY OF TROPICAL MEDICINE AND HYGIENE	10.1093/trstmh/tru112
587	Ayode et al.	2013	A qualitative study exploring barriers related to use of footwear in rural highland Ethiopia: implications for neglected tropical disease control	PLOS NEGLECTED TROPICAL DISEASES	10.1371/journal.pntd.0002199
588	Tsegay et al.	2018	Intimate partner violence among women living with podoconiosis: a qualitative study in northern Ethiopia	PLOS ONE	10.1371/journal.pone.0207571
589	Wanji et al.	2017	Study of lymphoedema of non-filarial origin in the northwest region of Cameroon: spatial distribution, profiling of cases and socio-economic aspects of podoconiosis	INTERNATIONAL HEALTH	10.1093/inthealth/ihx017
590	Erber et al.	2021	A qualitative study on the implementation of a holistic care package for control and management of lymphoedema in northern Ethiopia	PLOS NEGLECTED TROPICAL DISEASES	10.1371/journal.pntd.0009582
591	Dawit et al.	2021	Podoconiosis in Ethiopia: historical perspective, current situation and future directions	TROPICAL MEDICINE AND INFECTIOUS DISEASE	10.3390/tropicalmed6010035
592	Wampande et al.	2022	Podoconiosis instruction at nursing schools in Kenya, Rwanda, and Uganda	TROPICAL MEDICINE AND HEALTH	10.1186/s41182-022-00405-8
593	Dellar et al.	2022	Knowledge, attitudes and practices of health professionals towards people living with lymphoedema caused by lymphatic filariasis, podoconiosis and leprosy in northern Ethiopia	INTERNATIONAL HEALTH	10.1093/inthealth/ihab067
594	Tembei et al.	2022	An analysis of social dimensions of podoconiosis and leprosy on affected households in endemic health districts of the North West Region of Cameroon	SSM POPULATION HEALTH	10.1016/j.ssmph.2022.101187
595	Nkwetta et al.	2023	Phenotypical characterization and antibiotics susceptibility patterns of skin bacteria found in podoconiosis patients in the North West Region of Cameroon	BMC MICROBIOLOGY	10.1186/s12866-023-02923-9
596	Engdawork et al.	2024	Opportunities and challenges in utilizing community assets to extend chronic care management in podoconiosis endemic areas: evidence from Northwestern Ethiopia	PLOS ONE	10.1371/journal.pone.0309770
597	Masete et al.	2024	Podoconiosis in Uganda: prevalence, geographical distribution and risk factors	TRANSACTIONS OF THE ROYAL SOCIETY OF TROPICAL MEDICINE AND HYGIENE	10.1093/trstmh/trae046
598	Bikorimana et al.	2024	Uncovering intersecting stigmas experienced by people affected by podoconiosis in Nyamasheke district, Rwanda	PLOS NEGLECTED TROPICAL DISEASES	10.1371/journal.pntd.0012603
599	Muylowa et al.	2024	Bearing the burden: podoconiosis and mental health — a three-way comparative cross-sectional study in Rwanda	PLOS NEGLECTED TROPICAL DISEASES	10.1371/journal.pntd.0012346
600	Abiso et al.	2024	Stigma related to podoconiosis in Ethiopia: a systematic review	FRONTIERS IN TROPICAL DISEASES	10.3389/fitd.2024.1483407
601	Semrau et al.	2019	Depressive symptoms amongst people with podoconiosis and lower limb lymphoedema of other cause in Cameroon: a cross-sectional study	TROPICAL MEDICINE AND INFECTIOUS DISEASE	10.3390/tropicalmed4030102
602	Deribe et al.	2018	Predicted distribution and burden of podoconiosis in Cameroon	BMJ GLOBAL HEALTH	10.1136/bmjgh-2018-000730
603	Deribe et al.	2018	Mapping the geographical distribution of podoconiosis in Cameroon using parasitological, serological, and clinical evidence to exclude other causes of lymphedema	PLOS NEGLECTED TROPICAL DISEASES	10.1371/journal.pntd.0006126
604	Hailu et al.	2023	Determinants of podoconiosis in Bensa District, Sidama Region, Ethiopia: a case control study	PLOS NEGLECTED TROPICAL DISEASES	10.1371/journal.pntd.0011502
605	Gebresilase et al.	2021	Replication of HLA class II locus association with susceptibility to podoconiosis in three Ethiopian ethnic groups	SCIENTIFIC REPORTS	10.1038/s41598-021-81836-x
606	Douglass et al.	2020	Addition of lymphatic stimulating self-care practices reduces acute attacks among people affected by moderate and severe lower-limb lymphedema in Ethiopia, a cluster randomized controlled trial	JOURNAL OF CLINICAL MEDICINE	10.3390/jcm9124077
607	Wanji et al.	2021	Podoconiosis — from known to unknown: obstacles to tackle	ACTA TROPICA	10.1016/j.actatropica.2021.105918
608	Gislam et al.	2020	Linking soils and human health: geospatial analysis of ground-sampled soil data in relation to community-level podoconiosis data in North West Cameroon	TRANSACTIONS OF THE ROYAL SOCIETY OF TROPICAL MEDICINE AND HYGIENE	10.1093/trstmh/traa055
609	Tekola Ayele et al.	2013	Using a 'genomics tool' to develop disease prevention strategy in a low-income setting: lessons from the podoconiosis research project	JOURNAL OF COMMUNITY GENETICS	10.1007/s12687-012-0099-2
610	Deribe et al.	2018	Podoconiosis research to implementation: a call for global action	LANCET INFECTIOUS DISEASES	10.1016/S1473-3099(18)30471-9
611	Esubalew et al.	2022	Self-care practice and its associated factors among podoconiosis patients in East Gojjam Zone, North West Ethiopia	PATIENT PREFERENCE AND ADHERENCE	10.2147/PPA.S376557
