# Supplementary material for: The health and economic burden of podoconiosis in East Africa: A systematic review and meta-analysis of health outcomes with narrative synthesis of economic evidence
Source: PLoS Negl Trop Dis. 2026 Jun 17;20(6):e0014427. doi: 10.1371/journal.pntd.0014427 (PMC13340807; doi:10.1371/journal.pntd.0014427)
Supplement: S3 Table — Risk of bias assessment for all 14 studies included in the meta-analysis, conducted using the Joanna Briggs Institute (JBI) Critical Appraisal Checklist for Studies Reporting Prevalence Data (8 criteria). (XLSX) [file pntd.0014427.s003.xlsx]

## Sheet: S3 Risk of Bias
S3 Table. Risk of Bias Assessment — JBI Critical Appraisal Checklist for Prevalence Studies Systematic Review: The Health and Economic Burden of Podoconiosis in East Africa (PROSPERO: CRD42023432640)
Tool: JBI Critical Appraisal Checklist for Studies Reporting Prevalence Data (8 criteria). Judgement: Y = Yes / Low risk of bias N = No / High risk of bias U = Unclear / Moderate risk of bias. Overall risk: Low = ≥6 Y; Moderate = 4–5 Y or ≥1 U in critical domains; High = ≤3 Y or ≥2 N.
No.	Study (First Author, Year)	Country	Q1	Q2	Q3	Q4	Q5	Q6	Q7	Q8	Overall Risk	Reviewer Comments (NH & UUN)
			Was the study population a clear and defined sample?	Were study participants sampled in an appropriate way?	Was the sample size adequate?	Were the study subjects and the setting described in detail?	Was the data analysis conducted with sufficient coverage of the identified sample?	Were valid methods used for the identification of podoconiosis (diagnosis)?	Was podoconiosis measured in a standard, reliable way for all participants?	Was there appropriate statistical analysis?
1	Alemu et al., 2011	Ethiopia	Y	Y	Y	Y	Y	Y	Y	Y	Low	Complete census of 26 rural kebeles; large N=69,465; serological exclusion attempted; no ICT but barefoot exposure context well described.
2	Geshere Oli et al., 2012	Ethiopia	Y	Y	U	Y	Y	Y	Y	Y	Low	Sample size relatively small (N=1,656); serological exclusion with ICT; clinical exam at health centre; single district limits generalisability.
3	Molla et al., 2012	Ethiopia	Y	Y	Y	Y	Y	Y	Y	Y	Low	Large community-based census across 20 kebeles; 17,553 households; clinical diagnosis by trained nurses; LF excluded in swollen-leg subgroup.
4	Ayele et al., 2013	Ethiopia	Y	Y	U	Y	Y	Y	Y	Y	Low	Moderate sample N=6,710; community survey in Oromia; LF exclusion not explicitly described; strong methods otherwise; single woreda scope.
5	Deribe et al., 2015	Ethiopia	Y	Y	Y	Y	Y	Y	Y	Y	Low	First nationwide mapping; N=129,959 across 775 districts; integrated LF/podo mapping; Bayesian multilevel modelling; gold-standard design for country-level estimates.
6	Bekele et al., 2016	Ethiopia	Y	Y	Y	Y	Y	Y	Y	Y	Low	Two-phase design: full district census + detailed clinical assessment; large N=39,256; ALA data; no serological LF exclusion but barefoot context clear.
7	Elias et al., 2016	Ethiopia	Y	Y	U	Y	Y	U	U	Y	Moderate	Rural agricultural community; N=1,483 adequate; structured questionnaire + clinical observation; red-clay criteria used; LF exclusion method not described; clinical examination by whom not specified; journal not indexed on PubMed.
8	Muli et al., 2017	Kenya	Y	Y	N	Y	U	Y	Y	Y	Moderate	Very small N=385 and only 13 cases; wide CI; narrow geographic scope (single community); coverage of identified sample not fully described; soil biomarker study rather than a primary prevalence survey.
9	Kihembo et al., 2017	Uganda	Y	Y	Y	Y	Y	Y	Y	Y	Low	Large N=51,553; population-based; clinical criteria applied; barefoot risk factor documented; single district; no serological LF exclusion but Kamwenge non-LF-endemic.
10	Deribe et al., 2019	Rwanda	Y	Y	Y	Y	Y	Y	Y	Y	Low	Largest study in SR (N=1.36M); nationwide; CHW screening + expert clinical confirmation; dual antigen tests (FTS+Wb123) for LF exclusion; best-practice design.
11	Dejene et al., 2019	Ethiopia	Y	Y	U	Y	Y	Y	Y	Y	Low	N=638 borderline; blood sampling for LF ICT exclusion; community-based; multivariate risk factor analysis; small sample limits precision.
12	Getie et al., 2020	Ethiopia	Y	Y	U	Y	Y	U	U	Y	Moderate	N=792; multistage sampling; clinical diagnosis criteria not fully specified; LF exclusion method unclear; assessor training/blinding not described; data entry and analysis reported adequately.
13	Sultani et al., 2021	Kenya	Y	Y	Y	Y	Y	Y	Y	Y	Low	First nationwide mapping in Kenya; N=6,228; POC antigen test + physical exam; trained clinicians; 15 counties; good representativeness; well-described diagnostic algorithm.
14	Getachew et al., 2022	Ethiopia	Y	Y	U	Y	Y	Y	Y	Y	Low	N=683 moderate; multistage sampling; binary logistic regression; soap use and shoe-wearing risk factors analysed; clinical diagnosis criteria adequate; Gamo Zone, southern Ethiopia.
Summary			Y=14 N=0 U=0	Y=14 N=0 U=0	Y=7 N=1 U=6	Y=14 N=0 U=0	Y=13 N=0 U=1	Y=12 N=0 U=2	Y=12 N=0 U=2	Y=14 N=0 U=0	Low: 11 Mod: 3 High: 0	Most studies (11/14) judged low risk of bias overall. 3 studies had moderate risk (unclear diagnostic criteria or small sample size). No study was judged high risk.
LEGEND Y (green) = Yes — criterion met / Low risk of bias N (red) = No — criterion not met / High risk of bias U (amber) = Unclear — insufficient information to judge OVERALL: Low = all or most criteria met (≥6 Y, ≤1 U, 0 N in key domains) Moderate = some criteria unclear (4–5 Y or ≥1 U in critical domain) High = major methodological concerns (≤3 Y or ≥2 N)

## Sheet: JBI Criteria Reference
JBI Critical Appraisal Checklist for Studies Reporting Prevalence Data — Full Criteria
Source: Munn Z, Moola S, Lisy K, Riitano D, Tufanaru C. Methodological guidance for systematic reviews of observational epidemiological studies reporting prevalence and cumulative incidence data. Int J Evid Based Healthc. 2015;13(3):147-53. doi:10.1097/XEB.0000000000000054
Code	Question	Guidance for Application in this Review
Q1	Was the study population a clear and defined sample?	Y if study describes the target population clearly (e.g. adults ≥15 y, residents of endemic district, barefoot farmers). U if population inclusion criteria are ambiguous. N if population is not described.
Q2	Were study participants sampled in an appropriate way?	Y if probability sampling (random, systematic, cluster) was used. U if convenience sampling or sampling method not described. N if clearly non-representative sampling.
Q3	Was the sample size adequate?	Y if sample size justified (power calculation or sufficiently large N to yield narrow CI). U if no justification but sample appears reasonable. N if sample is clearly too small (N<200 for a prevalence study without justification).
Q4	Were the study subjects and the setting described in detail?	Y if geographic location, agro-ecological context, demographic characteristics and key exclusion criteria are all described. U if some details are missing. N if minimal description.
Q5	Was the data analysis conducted with sufficient coverage of the identified sample?	Y if response/completion rate ≥80% or if missingness is accounted for. U if coverage not reported. N if <60% completion/coverage.
Q6	Were valid methods used for the identification of podoconiosis?	Y if clinical diagnosis by trained clinician plus serological/rapid diagnostic test exclusion of LF (ICT, FTS, Wb123). Y if barefoot volcanic-soil context and clinical staging used with LF non-endemic confirmation. U if LF exclusion method not specified. N if diagnosis based on self-report only.
Q7	Was podoconiosis measured in a standard, reliable way for all participants?	Y if standardised clinical staging system (e.g. Tekola 2008) used consistently; assessor training described. U if staging or clinical criteria not specified. N if no standardised criteria applied.
Q8	Was there appropriate statistical analysis?	Y if prevalence reported with 95% CI and appropriate denominators; multivariable analysis where warranted. U if CI not reported. N if only raw counts without statistical summary.
